# Supplementary material for: Development and validation of versatile species-specific primer assays for eDNA monitoring and authentication of 10 commercially important Peruvian marine species
Source: PLoS One. 2025 Jul 2;20(7):e0313181. doi: 10.1371/journal.pone.0313181 (PMC12221000; doi:10.1371/journal.pone.0313181)
Supplement: S1 File — The FASTA file can be found in OSF: https://osf.io/h8ya9/files/osfstorage. (FASTA) [file pone.0313181.s009.fasta]

>PRIMER SET ARGOF AND ARPU129R_(reverse_complemented)
CTTCTGTCTCTAGCTTGTTTTAGTG----------------------------------------------------------------------------------GTAGAAGGTTACTTCCCTTAGC
>JN848501.1_Argopecten_purpuratus_haplotype_H1_16S_ribosomal_RNA_gene_partial_sequence_mitochondrial
CTTCTGTCTCTAGCTTGTTTTAGTGAACTTGAATTGGATGTGCAAATGCTTCCTTGCGAAAGAAAGACGAGAAGACCCCGTGAAGTTAGAAATCTATGTGCGTGGAGGTAGAAGGTTACTTCCCTTAGC
>JN848502.1_Argopecten_purpuratus_haplotype_H2_16S_ribosomal_RNA_gene_partial_sequence_mitochondrial
CTTCTGTCTCTAGCTTGTTTTAGTGAACTTGAATTGGATGTGCAAATGCTTCCTTGCGAAAGAAAGACGAGAAGACCCCGTGAAGTTAGAAATCTATGTGCGTGGAGGTAGAAGGTTACTTCCCTTAGC
>JN848503.1_Argopecten_purpuratus_haplotype_H3_16S_ribosomal_RNA_gene_partial_sequence_mitochondrial
CTTCTGTCTCTAGCTTGTTTTAGTGAACTTGAATTGGATGTGCAAATGCTTCCTTGCGAAAGAAAGACGAGAAGACCCCGTGAAGTTAGAAATCTATGTGCGTGGAGGTAGAAGGTTACTTCCCTTAGC
>JN848504.1_Argopecten_purpuratus_haplotype_H4_16S_ribosomal_RNA_gene_partial_sequence_mitochondrial
CTTCTGTCTCTAGCTTGTTTTAGTGAACTTGAATTGGATGTGCAAATGCTTCCTTGCGAAAGAAAGACGAGAAGACCCCGTGAAGTTAGAAATCTATGTGCGTGGAGGTAGAAGGTTACTTCCCTTAGC
>JN848505.1_Argopecten_purpuratus_haplotype_H5_16S_ribosomal_RNA_gene_partial_sequence_mitochondrial
CTTCTGTCTCTAGCTTGTTTTAGTGAACTTGAATTGGATGTGCAAATGCTTCCTTGCGAAAGAAAGACGAGAAGACCCCGTGAAGTTAGAAATCTATGTGCGTGGAGGTAGAAGGTTACTTCCCTTAGC
>JN848506.1_Argopecten_purpuratus_haplotype_H6_16S_ribosomal_RNA_gene_partial_sequence_mitochondrial
CTTCTGTCTCTAGCTTGTTTTAGTGAACTTGAATTGGATGTGCAAATGCTTCCTTGCGAAAGAAAGACGAGAAGACCCCGTGAAGTTAGAAATCTATGTGCGTGGAGGTAGAAGGTTACTTCCCTTAGC
>JN848507.1_Argopecten_purpuratus_haplotype_H7_16S_ribosomal_RNA_gene_partial_sequence_mitochondrial
CTTCTGTCTCTAGCTTGTTTTAGTGAACTTGAATTGGATGTGCAAATGCTTCCTTGCGAAAGAAAGACGAGAAGACCCCGTGAAGTTAGAAATCTATGTGCGTGGAGGTAGAAGGTTACTTCCCTTAGC
>JN848511.1_Argopecten_purpuratus_haplotype_H11_16S_ribosomal_RNA_gene_partial_sequence_mitochondrial
CTTCTGTCTCTAGCTTGTTTTAGTGAACTTGAATTGGATGTGCAAATGCTTCCTTGCGAAAGAAAGACGAGAAGACCCCGTGAAGTTAGAAATCTATGTGCGTGGAGGTAGAAGGTTACTTCCCTTAGC
>JN848514.1_Argopecten_purpuratus_haplotype_H14_16S_ribosomal_RNA_gene_partial_sequence_mitochondrial
CTTCTGTCTCTAGCTTGTTTTAGTGAACTTGAATTGGATGTGCAAATGCTTCCTTGCGAAAGAAAGACGAGAAGACCCCGTGAAGTTAGAAATCTATGTGCGTGGAGGTAGAAGGTTACTTCCCTTAGC
>JN848515.1_Argopecten_purpuratus_haplotype_H15_16S_ribosomal_RNA_gene_partial_sequence_mitochondrial
CTTCTGTCTCTAGCTTGTTTTAGTGAACTTGAATTGGATGTGCAAATGCTTCCTTGCGAAAGAAAGACGAGAAGACCCCGTGAAGTTAGAAATCTATGTGCGTGGAGGTAGAAGGTTACTTCCCTTAGC
>JN848516.1_Argopecten_purpuratus_haplotype_H16_16S_ribosomal_RNA_gene_partial_sequence_mitochondrial
CTTCTGTCTCTAGCTTGTTTTAGTGAACTTGAATTGGATGTGCAAATGCTTCCTTGCGAAAGAAAGACGAGAAGACCCCGTGAAGTTAGAAATCTATGTGCGTGGAGGTAGAAGGTTACTTCCCTTAGC
>JN848517.1_Argopecten_purpuratus_haplotype_H17_16S_ribosomal_RNA_gene_partial_sequence_mitochondrial
CTTCTGTCTCTAGCTTGTTTTAGTGAACTTGAATTGGATGTGCAAATGCTTCCTTGCGAAAGAAAGACGAGAAGACCCCGTGAAGTTAGAAATCTATGTGCGTGGAGGTAGAAGGTTACTTCCCTTAGC
>HQ677600.1_Argopecten_purpuratus_16S_ribosomal_RNA_gene_complete_sequence_mitochondrial
CTTCTGTCTCTAGCTTGTTTTAGTGAACTTGAATTGGATGTGCAAATGCTTCCTTGCGAAAGAAAGACGAGAAGACCCCGTGAAGTTAGAAATCTATGTGCGTGGAGGTAGAAGGTTACTTCCCTTAGC
>MT126350.1_Argopecten_purpuratus_isolate_AR30_large_subunit_ribosomal_RNA_gene_partial_sequence_mitochondrial
CTTCTGTCTCTGGCTTGTTTTAGTGAACTTGAATTGGATGTGCAAATGCTTCCTTGCGAAAGAAAGACGAGAAGACCCCGTGAAGTTAGAAATCTATGTGCGTGGAGGTAGAAGGTTACTTCCCTTAGC
>MT126347.1_Argopecten_purpuratus_isolate_AR11_large_subunit_ribosomal_RNA_gene_partial_sequence_mitochondrial
CTTCTGTCTCTAGCTTGTTTTAGTGAACTTGAATTGGATGTGCAAATGCTTCCTTGCGAAAGAAAGACGAGAAGACCCCGTGAAGTTAGAAATCTATGTGCGTGGAGGTAGAAGGTTACTTCCCTTAGC
>MT126344.1_Argopecten_purpuratus_isolate_AR01_large_subunit_ribosomal_RNA_gene_partial_sequence_mitochondrial
CTTCTGTCTCTAGCTTGTTTTAGTGAACTTGAATTGGATGTGCAAATGCTTCCTTGCGAAAGAAAGACGAGAAGACCCCGTGAAGTTAGAAATCTATGTGCGTGGAGGTAGAAGGTTACTTCCCTTAGC
>AJ972427.1_Argopecten_purpuratus_mitochondrial_partial_16S_rRNA_gene_isolate_2
CTTCTGTCTCTAGCTTGTTTTAGTGAACTTGAATTGGATGTGCAAATGCTTCCTTGCGAAAGAAAGACGAGAAGACCCCGTGAAGTTAGAAATCTATGTGCGTGGAGGTAGAAGGTTACTTCCCTTAGC
>JN848518.1_Argopecten_purpuratus_haplotype_H18_16S_ribosomal_RNA_gene_partial_sequence_mitochondrial
CTTCTGTCTCTAGCTTGTTTTAGTGAACTTGAATTGGATGTGCAAATGCTTCCTTGCGAAAGAAAGACGAGAAGACCCCGTGAAGTTAGAAATCTATGTGCGTGGAGGTAGAAGGTTACTTCCCTTAGC
>PP087193_Argopecten_purpuratus
CTTCTGTCTCTAGCTTGTTTTAGTGAACTTGAATTGGATGTGCAAATGCTTCCTTGCGAAAGAAAGACGAGAAGACCCCGTGAAGTTAGAAATCTATGTGCGTGGAGGTAGAAGGTTACTTCCCTTAGC
>PP087190_Argopecten_purpuratus
CTTCTGTCTCTAGCTTGTTTTAGTGAACTTGAATTGGATGTGCAAATGCTTCCTTGCGAAAGAAAGACGAGAAGACCCCGTGAAGTTAGAAATCTATGTGCGTGGAGGTAGAAGGTTACTTCCCTTAGC
>PP087187_Argopecten_purpuratus
CTTCTGTCTCTAGCTTGTTTTAGTGAACTTGAATTGGATGTGCAAATGCTTCCTTGCGAAAGAAAGACGAGAAGACCCCGTGAAGTTAGAAATCTATGTGCGTGGAGGTAGAAGGTTACTTCCCTTAGC
>PP087186_Argopecten_purpuratus
CTTCTGTCTCTAGCTTGTTTTAGTGAACTTGAATTGGATGTGCAAATGCTTCCTTGCGAAAGAAAGACGAGAAGACCCCGTGAAGTTAGAAATCTATGTGCGTGGAGGTAGAAGGTTACTTCCCTTAGC
>PP087184_Argopecten_purpuratus
CTTCTGTCTCTAGCTTGTTTTAGTGAACTTGAATTGGATGTGCAAATGCTTCCTTGCGAAAGAAAGACGAGAAGACCCCGTGAAGTTAGAAATCTATGTGCGTGGAGGTAGAAGGTTACTTCCCTTAGC
>PP087182_Argopecten_purpuratus
CTTCTGTCTCTAGCTTGTTTTAGTGAACTTGAATTGGATGTGCAAATGCTTCCTTGCGAAAGAAAGACGAGAAGACCCCGTGAAGTTAGAAATCTATGTGCGTGGAGGTAGAAGGTTACTTCCCTTAGC
>PP087181_Argopecten_purpuratus
CTTCTGTCTCTAGCTTGTTTTAGTGAACTTGAATTGGATGTGCAAATGCTTCCTTGCGAAAGAAAGACGAGAAGACCCCGTGAAGTTAGAAATCTATGTGCGTGGAGGTAGAAGGTTACTTCCCTTAGC
>PP087183_Argopecten_purpuratus
CTTCTGTCTCTAGCTTGTTTTAGTGAACTTGAATTGGATGTGCAAATGCTTCCTTGCGAAAGAAAGACGAGAAGACCCCGTGAAGTTAGAAATCTATGTGCGTGGAGGTAGAAGGTTACTTCCCTTAGC
>PP087177_Argopecten_purpuratus
CTTCTGTCTCTAGCTTGTTTTAGTGAACTTGAATTGGATGTGCAAATGCTTCCTTGCGAAAGAAAGACGAGAAGACCCCGTGAAGTTAGAAATCTATGTGCGTGGAGGTAGAAGGTTACTTCCCTTAGC
>PP087175_Argopecten_purpuratus
CTTCTGTCTCTAGCTTGTTTTAGTGAACTTGAATTGGATGTGCAAATGCTTCCTTGCGAAAGAAAGACGAGAAGACCCCGTGAAGTTAGAAATCTATGTGCGTGGAGGTAGAAGGTTACTTCCCTTAGC
>PP087178_Argopecten_purpuratus
CTTCTGTCTCTAGCTTGTTTTAGTGAACTTGAATTGGATGTGCAAATGCTTCCTTGGGAAAGAAAGACGAGAAGACCCCGTGAAGTTAGAAATCTATGTGCGTGGAGGTAGAAGGTTACTTCCCTTAGC
>PP087173_Argopecten_purpuratus
CTTCTGTCTCTAGCTTGTTTTAGTGAACTTGAATTGGATGTGCAAATGCTTCCTTGCGAAAGAAAGACGAGAAGACCCCGTGAAGTTAGAAATCTATGTGCGTGGAGGTAGAAGGTTACTTCCCTTAGC
>PP087179_Argopecten_purpuratus
CTTCTGTCTCTAGCTTGTTTTAGTGAACTTGAATTGGATGTGCAAATGCTTCCTTGCGAAAGAAAGACGAGAAGACCCCGTGAAGTTAGAAATCTATGTGCGTGGAGGTAGAAGGTTACTTCCCTTAGC
>PP087174_Argopecten_purpuratus
CTTCTGTCTCTAGCTTGTTTTAGTGAACTTGAATTGGATGTGCAAATGCTTCCTTGCGAAAGAAAGACGAGAAGACCCCGTGAAGTTAGAAATCTATGTGCGTGGAGGTAGAAGGTTACTTCCCTTAGC
>PP087172_Argopecten_purpuratus
CTTCTGTCTCTAGCTTGTTTTAGTGAACTTGAGTTGGATGTGCAAATGCTTCCTTGCGAAAGAAAGACGAGAAGACCCCGTGAAGTTAGAAATCTATGTGCGTGGAGGTAGAAGGTTACTTCCCTTAGC
>PP087171_Argopecten_purpuratus
CTTCTGTCTCTAGCTTGTTTTAGTGAACTTGAATTGGATGTGCAAATGCTTCCTTGCGAAAGAAAGACGAGAAGACCCCGTGAAGTTAGAAATCTATGTGCGTGGAGGTAGAAGGTTACTTCCCTTAGC
>PP087168_Argopecten_purpuratus
CTTCTGTCTCTAGCTTGTTTTAGTGAACTTGAATTGGATGTGCAAATGCTTCCTTGCGAAAGAAAGACGAGAAGACCCCGTGAAGTTAGAAATCTATGTGCGTGGAGGTAGAAGGTTACTTCCCTTAGC
>MT126352.1_Argopecten_purpuratus_isolate_NOVAS_12_large_subunit_ribosomal_RNA_gene_partial_sequence_mitochondrial
CTTCTGTCTCTAGCTTGTTTTAGTGAACTTGAATTGGATGTGCAAATGCTTCCTTGCGAAAGAAAGACGAGAAGACCCCGTGAAGTTAGAAATCTATGTGCGTGGAGGTAGAAGGTTACTTCCCTTAGC
>PP087161_Argopecten_purpuratus
CTTCTGTCTCTAGCTTGTTTTAGTGAACTTGAATTGGATGTGCAAATGCTTCCTTGCGAAAGAAAGACGAGAAGACCCCGTGAAGTTAGAAATCTATGTGCGTGGAGGTAGAAGGTTACTTCCCTTAGC
>PP087160_Argopecten_purpuratus
CTTCTGTCTCTAGCTTGTTTTAGTGAACTTGAATTGGATGTGCAAATGCTTCCTTGCGAAAGAAAGACGAGAAGACCCCGTGAAGTTAGAAATCTATGTGCGTGGAGGTAGAAGGTTACTTCCCTTAGC
>PP087166_Argopecten_purpuratus
CTTCTGTCTCTAGCTTGTTTTAGTGAACTTGAATTGGATGTGCAAATGCTTCCTTGCGAAAGAAAGACGAGAAGACCCCGTGAAGTTAGAAATCTATGTGCGTGGAGGTAGAAGGTTACTTCCCTTAGC
>PP087167_Argopecten_purpuratus
CTTCTGTCTCTAGCTTGTTTTAGTGAACTTGAATTGGATGTGCAAATGCTTCCTTGCGAAAGAAAGACGAGAAGACCCCGTGAAGTTAGAAATCTATGTGCGTGGAGGTAGAAGGTTACTTCCCTTAGC
>PP087165_Argopecten_purpuratus
CTTCTGTCTCTAGCTTGTTTTAGTGAACTTGAATTGGATGTGCAAATGCTTCCTTGCGAAAGAAAGACGAGAAGACCCCGTGAAGTTAGAAATCTATGTGCGTGGAGGTAGAAGGTTACTTCCCTTAGC
>PP087163_Argopecten_purpuratus
CTTCTGTCTCTAGCTTGTTTTAGTGAACTTGAATTGGATGTGCAAATGCTTCCTTGCGAAAGAAAGACGAGAAGACCCCGTGAAGTTAGAAATCTATGTGCGTGGAGGTAGAAGGTTACTTCCCTTAGC
>PP087164_Argopecten_purpuratus
CTTCTGTCTCTAGCTTGTTTTAGTGAACTTGAATTGGATGTGCAAATGCTTCCTTGCGAAAGAAAGACGAGAAGACCCCGTGAAGTTAGAAATCTATGTGCGTGGAGGTAGAAGGTTACTTCCCTTAGC
>MT126354.1_Argopecten_purpuratus_isolate_NOVAS_04_large_subunit_ribosomal_RNA_gene_partial_sequence_mitochondrial
CTTCTGTCTCTAGCTTGTTTTAGTGAACTTGAATTGGATGTGCAAATGCTTCCTTGCGAAAGAAAGACGAGAAGACCCCGTGAAGTTAGAAATCTATGTGTGTGGAGGTAGAAGGTTACTTCCCTTAGC
>MT126346.1_Argopecten_purpuratus_isolate_AR08_large_subunit_ribosomal_RNA_gene_partial_sequence_mitochondrial
CTTCTGTCTCTAGCTTGTTTTAGTGAACTTGAATTGGATGTGCAAATGCTTCCTTGCGAAAGAAAGACGAGAAGACCCCGTGAAGTTAGAAATCTATGTGCGCGGAGGTAGAAGGTTACTTCCCTTAGC
>JN848512.1_Argopecten_purpuratus_haplotype_H12_16S_ribosomal_RNA_gene_partial_sequence_mitochondrial
CTTCTGTCTCTAGCTTGTTTTAGTGAACTTGAATTGGATGTGCAAATGCTTCCTTGCGAAAGAAAGACGAGAAGACCCCGTGAAGTTAGAAATCTATGTGTGTGGAGGTAAAAGGTTACTTCCCTTAGC
>MT126349.1_Argopecten_purpuratus_isolate_AR28_large_subunit_ribosomal_RNA_gene_partial_sequence_mitochondrial
CTTCTGTCTCTAGCTTGTTTTAGTGAACTTGAATTGGATGTGCAAATGCTTCCTTGCGAAAGAAAGACGAGAAGACCCCGTGAAGTTAGAAATCTATGTGTGTGGAGGTAAAAGGTTACTTCCCTTAGC
>AJ972426.1_Argopecten_purpuratus_mitochondrial_partial_16S_rRNA_gene_isolate_1
CTTCTGTCTCTAGCTTGTTTTAGTGAACTTGAATTGGATGTGCAAATGCTTCCTTGCGAAAGAAAGACGAGAAGACCCCGTGAAGTTAGAAATCTATGTGTGTGGAGGTAAAAGGTTACTTCCCTTAGC
>JN848508.1_Argopecten_purpuratus_haplotype_H8_16S_ribosomal_RNA_gene_partial_sequence_mitochondrial
CTTCTGTCTCTAGCTTGTTTTAGTGAACTTGAATTGGATGTGCAAATGCTTCCTTGCGAAAGAAAGACGAGAAGACCCCGTGAAGTTAGAAATCTATGTGCGTGGAGGTAAAAGGTTACTTCCCTTAGC
>JN848510.1_Argopecten_purpuratus_haplotype_H10_16S_ribosomal_RNA_gene_partial_sequence_mitochondrial
CTTCTGTCTCTAGCTTGTTTTAGTGAACTTGAATTGGATGTGCAAATGCTTCCTTGCGAAAGAAAGACGAGAAGACCCCGTGAAGTTAGAAATCTATGTGCGTGGAGGTAAAAGGTTACTTCCCTTAGC
>JN848513.1_Argopecten_purpuratus_haplotype_H13_16S_ribosomal_RNA_gene_partial_sequence_mitochondrial
CTTCTGTCTCTAGCTTGTTTTAGTGAACTTGAATTGGATGTGCAAATGCTTCCTTGCGAAAGAAAGACGAGAAGACCCCGTGAAGTTAGAAATCTATGTGCGTGGAGGTAAAAGGTTACTTCCCTTAGC
>MT126356.1_Argopecten_purpuratus_isolate_R-VIM_large_subunit_ribosomal_RNA_gene_partial_sequence_mitochondrial
CTTCTGTCTCTAGCTTGTTTTAGTGAACTTGAATTGGATGTGCAAATGCTTCCTTGCGAAAGAAAGACGAGAAGACCCCGTGAAGTTAGAAATCTATGTGCGTGGAGGTAAAAGGTTACTTCCCTTAGC
>MT126355.1_Argopecten_purpuratus_isolate_R-RI_large_subunit_ribosomal_RNA_gene_partial_sequence_mitochondrial
CTTCTGTCTCTAGCTTGTTTTAGTGAACTTGAATTGGATGTGCAAATGCTTCCTTGCGAAAGAAAGACGAGAAGACCCCGTGAAGTTAGAAATCTACGTGCGTGGAGGTAAAAGGTTACTTCCCTTAGC
>MT126353.1_Argopecten_purpuratus_isolate_NOVAS_24_large_subunit_ribosomal_RNA_gene_partial_sequence_mitochondrial
CTTCTGTCTCTAGCTTGTTTTAGTGAACTTGAATTGGATGTGCAAATGCTTCCTTGTGAAAGAAAGACGAGAAGACCCCGTGAAGTTAGAAATCTATGTGCGTGGAGGTAAAAGGTTACTTCCCTTAGC
>MT126351.1_Argopecten_purpuratus_isolate_NOVAS_10_large_subunit_ribosomal_RNA_gene_partial_sequence_mitochondrial
CTTCTGTCTCTAGCTTGTTTTAGTGAACTTGAATTGGATGTGCAAATGCTTCCTTGCGAAAGAAAGACGAGAAGACCCCGTGAAGTTAGAAATCTATGTGCGTGGAGGTAAAAGGTTACTTCCCTTAGC
>MT126348.1_Argopecten_purpuratus_isolate_AR26_large_subunit_ribosomal_RNA_gene_partial_sequence_mitochondrial
CTTCTGTCTCTAGCTTGTTTTAGTGAACTTGAATTGGATGTGCAAATGCTTCCTTGCGAAAGAAAGACGAGAAGACCCCGTGAAGTTAGAAATCTATGTGCGTGGAGGTAAAAGGTTACTTCCCTTAGC
>MT126345.1_Argopecten_purpuratus_isolate_AR03_large_subunit_ribosomal_RNA_gene_partial_sequence_mitochondrial
CTTCTGTCTCTAGCTTGTTTTAGTGAACTTGAATTGGATGTGCAAATGCTTCCTTGCGAAAGAAAGACGAGAAGACCCCGTGAAGTTAGAAATCTATGTGCGTGGAGGTAAAAGGTTACTTCCCTTAGC
>PP087192_Argopecten_purpuratus
CTTCTGTCTCTAGCTTGTTTTAGTGAACTTGAATTGGATGTGCAAATGCTTCCTTGCGAAAGAAAGACGAGAAGACCCCGTGAAGTTAGAAATCTATGTGCGTGGAGGTAAAAGGTTACTTCCCTTAGC
>PP087191_Argopecten_purpuratus
CTTCTGTCTCTAGCTTGTTTTAGTGAACTTGAATTGGATGTGCAAATGCTTCCTTGCGAAAGAAAGACGAGAAGACCCCGTGAAGTTAGAAATCTATGTGCGTGGAGGTAAAAGGTTACTTCCCTTAGC
>PP087189_Argopecten_purpuratus
CTTCTGTCTCTAGCTTGTTTTAGTGAACTTGAATTGGATGTGCAAATGCTTCCTTGCGAAAGAAAGACGAGAAGACCCCGTGAAGTTAGAAATCTATGTGCGTGGAGGTAAAAGGTTACTTCCCTTAGC
>PP087188_Argopecten_purpuratus
CTTCTGTCTCTAGCTTGTTTTAGTGAACTTGAATTGGATGTGCAAATGCTTCCTTGCGAAAGAAAGACGAGAAGACCCCGTGAAGTTAGAAATCTATGTGCGTGGAGGTAAAAGGTTACTTCCCTTAGC
>PP087185_Argopecten_purpuratus
CTTCTGTCTCTAGCTTGTTTTAGTGAACTTGAATTGGATGTGCAAATGCTTCCTTGCGAAAGAAAGACGAGAAGACCCCGTGAAGTTAGAAATCTATGTGCGTGGAGGTAAAAGGTTACTTCCCTTAGC
>PP087180_Argopecten_purpuratus
CTTCTGTCTCTAGCTTGTTTTAGTGAACTTGAATTGGATGTGCAAATGCTTCCTTGCGAAAGAAAGACGAGAAGACCCCGTGAAGTTAGAAATCTATGTGCGTGGAGGTAAAAGGTTACTTCCCTTAGC
>PP087170_Argopecten_purpuratus
CTTCTGTCTCTAGCTTGTTTTAGTGAACTTGAATTGGATGTGCAAATGCTTCCTTGCGAAAGAAAGACGAGAAGACCCCGTGAAGTTAGAAATCTATGTGCGTGGAGGTAAAAGGTTACTTCCCTTAGC
>PP087169_Argopecten_purpuratus
CTTCTGTCTCTAGCTTGTTTTAGTGAACTTGAATTGGATGTGCAAATGCTTCCTTGCGAAAGAAAGACGAGAAGACCCCGTGAAGTTAGAAATCTATGTGCGTGGAGGTAAAAGGTTACTTCCCTTAGC
>PP087162_Argopecten_purpuratus
CTTCTGTCTCTAGCTTGTTTTAGTGAACTTGAATTGGATGTGCAAATGCTTCCTTGCGAAAGAAAGACGAGAAGACCCCGTGAAGTTAGAAATCTATGTGCGTGGAGGTAAAAGGTTACTTCCCTTAGC
>JN848509.1_Argopecten_purpuratus_haplotype_H9_16S_ribosomal_RNA_gene_partial_sequence_mitochondrial
CTTCTGTCTCTAGCTTGTTTTAGTGAACTTGAATTGGATGTGCAAATGCTTCCTTGCGAAAGAAAGACGAGAAGACCCCGTGAAGTTAGAAATCTATGTGCGTGGAGGTAAAAGGTTACTTTCCTTAGC
>PP087176_Argopecten_purpuratus
CTTCTGTCTCTAGCTTGTTTTAGTGAACTTGAATTGGATGTGCAAATGCTTCCTTGCGAAAGAAAGACGAGAAGACCCCGTGAAGTTAGAAATCTATGTGCGTGGAGGTAAAAGGTTACTTTCCTTAGC
