# Supplementary material for: Development and validation of versatile species-specific primer assays for eDNA monitoring and authentication of 10 commercially important Peruvian marine species
Source: PLoS One. 2025 Jul 2;20(7):e0313181. doi: 10.1371/journal.pone.0313181 (PMC12221000; doi:10.1371/journal.pone.0313181)
Supplement: S2 File — The FASTA file can be found in OSF: https://osf.io/h8ya9/files/osfstorage. (FASTA) [file pone.0313181.s010.fasta]

>PRIMER SET ARGOF AND ARPU129R_(reverse_complemented)
CTTCTGTCTCTAGCTTGTTTTAGTG-----------------------------------------------------------------------------------------------------------------------------GTAGAA----------------------------GGTTACTTC---------------------CCTTAGC
>Argopecten_purpuratus_KF601246.2
CTTCTGTCTCTAGCTTGTTTTAGTGAACTTGAATTGGATGTGCAAATGCTTCCTTGCGAAAGAAAGACGAGAAGACCCCGTGAAGTTAGAAATCTA-------------------------------TGT------------GCGTGGAGGTAGAA----------------------------GGTTACTTC---------------------CCTTAGC
>Argopecten_ventricosus_KT161261.1
CCTCTGTCTCTAGCTTGTTTTAGTGAACTTGAATTGGATGTGCAAATGCTTCCTTGAGAAAGAAAGACGAGAAGACCCCGTGAAGTTAGAAATCTA-------------------------------TGC------------GCATGGAGC---------------------------------AGGTGCTTC---------------------CCGGTGC
>Argopecten_irradians_NC_009687.1
CTTCTGTCTCTAGCTTGTTTAAGTGAACTTGAATTGGATGTGCAAATGCTTCCTTGGTAAAGAAAGACGAGAAGACCCCGTGAAGTTAGAAATTAA-------------------------------TGT------------GCAGAATAGTGGGA----------------------------GGCTACTTT---------------------TTCTGCC
>Argopecten_gibbus_EU379443.1
CTTCTGTCTCTAGCTTGTTTAAGTGAACTTGAATTGGATGTGCAAATGCTTCCTTAATAAAGAAAGACGAGAAGACCCCGTGAAGTTAGAAATTAA-------------------------------TGC------------ATAGAGGAGTGGGT----------------------------GGCCACTTC---------------------TTCTGGC
>Argopecten_nucleus_EU379461.1
CTTCTGTCTCTAGCTTGTTTAAGTGAACTTGAATTGGATGTGCAAATGCTTCCTTGGTAAAGAAAGACGAGAAGACCCCGTGAAGTTAGAAATTAA-------------------------------TGT------------GCAGAATAGTGGGA----------------------------GGCTACTTT---------------------TTCTGCC
>Aequipecten_opercularis_MT123899.1
TAACTGTCTCTAGCTGAATTATATGAAATTGAATTTTAAGTGCAAATGCTTAAATATAAGTGATAGACGAGAAGACCCCGTGAAGTTGTTAACTAAG------------------------------TGG------------CAGAAATATTC-------------------------------------------------------------TTACCAC
>Pecten_maximus_KF982791.1
CAACTGTCTCTAGTTTTTTTTGGTGAACTTGAATTGGATGTGCAAATGCTTCCATGGGTAAGAAAGACGAGAAGACCCCGTGAAGTTAGAAATTTAAGTTATT--GGGAAGTTCCAAGGC-TATTTGTGG------------CCGAATCGTTGAGG----------------------------AGCACTAGA-GCTTAGTGTTTCAGAAGGGGTGAATAA
>Pecten_albicans_JN896624.1
CAACTGTCTCTAGTTTTTTTTGGTGAACTTGAATTGGATGTGCAAATGCTTCCATGGGTAAGAAAGACGAGAAGACCCCGTGAAGTTAGAAATTTAAGTTATT--GGGAAGTTCCAAGGCCTATTTGTGG------------CCGAATCGTTGAGA----------------------------GGCATTAATTGTTTAGTGTTTCAGAAGGGGTGAATAA
>Pecten_jacobaeus_MF183948.1
CAACTGTCTCTAGTTTTTTTTGGTGAACTTGAATTGGATGTGCAAATGCTTCCATGGGTAAGAAAGACGAGAAGACCCCGTGAAGTTAGAAATTTAAGTTATT--GGGAAGTTCCAAGGC-TATTTGTGG------------CCGAATCGTTGAGG----------------------------AGCACTAGA-ACTTAGTGTTTCAGAAGGGGTGAATAA
>Pecten_novaezelandiae_JF339107.1
CAACTGTCTCTAGTTTTTTTTGGTGAACTTGAATTGGATGTGCAAATGCTTCCATGGGTAAGAAAGACGAGAAGACCCCGTGAAGTTAGAAATTTAAGTTATT--GGGAAGTTCCAAGGCTAATTTGTGG------------CCGAATCGTTGAGG----------------------------AGCACTATA-ATCTAGTGTTTTAGAAGGGGTGAATAA
>Pecten_fumatus_JF339109.1
CAACTGTCTCTAGTTTTTTTTGGTGAACTTGAATTGGATGTGCAAATGCTTCCATGGGTAAGAAAGACGAGAAGACCCCGTGAAGTTAGAAATTTAAGTTATT--GGGAAGTTCCAAGGCTAATTTGTGG------------CCGAATCGTTGAGG----------------------------AGCACTATA-ATCTAGTGTTTTAGAAGGGGTGAATAA
>Mimachlamys_varia_MT126358.1
CTACTGTCTCGAGGTTGTTTTGGTGAAATTGAATTGAACGTGCAAATGCTTTCATGGGGAAGAAAGACGAGAAGACCCCGTGAAGTTAGGAATGCCTG-CCAT--AACGTGAAATCCCTATAACAGATGT----------TATTAGCAATATAAACATGCAA---------GGCTTGGGGTTCT---TGTGTAGAATTGTC--GTTGGGAAGAATGGTC--
>Mimachlamys_crassicostata_KJ000169.1
TAGAATTGTCAGTCTTTTGGGAGATGGCCCTTTCAGGATAAGCTGGGGGGGTGCTTGAAAAGGATGGGTGGTTAATTTT-TGGGGTTAGAAGTAGGTTTTAAGAAACCATCTTTGCGGAGTGGGTTACACCACACATAAGCTCTATTTTAATAAATATTATTC-----------------------TGGTCTATCTTTTATGAGTACAGAACCTTTTTACG
>Mimachlamys_sanguinea_KF982790.1
GAGTATTGTCAGTCTTTTGGGAGATGGCCCTTTCAGGATAAGCTGGGGGGGTGCTTGAAAAGGATGGCTGGTTAATTTT-TGGGGTTAGAAGTAGGTTTTAAGAAACCATCTTTGCGGAGTGGGTTACACCACACATAAGCTCTATTTTAATAAATATTATTC-----------------------TGGTCGATCTTTTATGAGTACAGAACCTTTCTATG
>Chlamys_hastata_KF982789.1
CGACTGTCTCAAGGTTGTTTTGGTGAACTTGAATTGAACGTGCAAATGCTTTCATGAGAAAGAAAGACGAGAAGACCCCGTGAAGTTAGAAATTCCTATTATA---GCGTGAATCCACATTGATTGGTGTCA-----GCGTTAGGTAACCATGGGGTCCCGAAAC-CTTCGGGTTGAAGGTTCCTGGGCCCCATGGTTACCAAGCAGAGGAATATAGTTTT
>Chlamys_farreri_HM622678.1
CGACTGTCTCGAGGTTGTTTTGGTGAACTTGAATTGAATGTGCAAATGCTTTCATGGGAAAGAAAGACGAGAAGACCCCGTGAAGTTAGAAATTCCTA-TTAC--AGCGTTAATCCGCTTTGATGTTTGTAGATCAGGCGTTTTAGAACTTTAATTTTCCAATACGGCTAGAGTTAGGGGTATTGGATGTTTATAGTTTTTAAGTAGGGGAGTGTGGTTTT
>Zygochlamys_patagonica_KY070311.1
CGACTGTCTCGAGATTACTTTGGTGAACTTGAATTAAATGTGCAAATGCTTTTATGGGTAAGAAAGACGAGAAGACCCCGTGAAGTTAGAAATTCCTGCTTAC--AACGTTAGTCT--------------------------TTGAGGATATGGC------------------------------------CCGAGGGGGCAAGTGGGGGAATGTAAGTT-
>Placopecten_magellanicus_KX713249.1
CAACTGTCTCTAGGTTGTTTTGGTGAACTTGAGTTGAATGTGTAAATGCCTTCGTGGGTAAGAAAGACGAGAAGACCCCGTGAAGTTAAAAATTTTAGCGTATGGAGTGTTATTCCCTGTTGGTGAAGG-------------CTAGAGGGTTAAG-----------------------------GGATTTGGTTGGTTTCTAAGTGAGGGGGTGTAGTG--
>Mizuhopecten_yessoensis_KU504635.1
CTACTGTCTCAAGGTTGTTTTGGTGAACTTGAATTGAATGTGCAAATGCTTTCATACGAAAGAAAGACGAGAAGACCCCGTGAAGTTAGAAATTCCTA-TTAC--AGCGTAAACCCACATTGAC-TGTGTCA-------GCGTTAAAGAGCAGATAGGGCTTTGGATCTTTTTTTGAAGGTCCCGG--CTTTATGGCTTTTGAGCAGCGGAATGTAGTTTT
>Ylistrum_japonicum_KP900981.1
TAACTGTCTCTAGTTTGTTTTGGTGAAATTGAATTGGATGTGCAAATGCTTCCGTAGGTAAGAAAGACGAGAAGACCCCGTGAAGTTAGAAATTTAAG-TTGTAAGAGTTATTCCTCTAAGTTTTACTGTTT---------CCTAGAGTAACAGGTTGATTTAA--------------------GGCTTCATG-----TTAGTTCAAGTAGAGGGGTGCAG
>Nodipecten_subnodosus_AJ972442.1
CAACTGTCTCTAGTTTTTTT-GGTGAACTTGAATTGGATGTGCAAATGCTTCCATGGGTAAGAAAGACGAGAAGACCCCGTGAAGTTAGAAATTTTGGTTGTT--GGTGAGCT----------TTGTTGG------------GTGTAG-GTTAGGC----------------------------CACTTTAAG----TGGT-TTGAAAGAAAAGTGAACAG
