# Supplementary material for: Development and validation of versatile species-specific primer assays for eDNA monitoring and authentication of 10 commercially important Peruvian marine species
Source: PLoS One. 2025 Jul 2;20(7):e0313181. doi: 10.1371/journal.pone.0313181 (PMC12221000; doi:10.1371/journal.pone.0313181)
Supplement: S3 File — The FASTA file can be found in OSF: https://osf.io/h8ya9/files/osfstorage. (FASTA) [file pone.0313181.s011.fasta]

>PRIMER_SET_DOGA136F_AND_DOGA_136R_(reverse_complemented)
GGCGATGAGAAGGTTTATT----------------------------------------------------------------------------------------------TTACTAACCGATCGAAACTTTGG
>GBCPH0115-06|Doryteuthis_gahi|COI-5P|AF075399
TACGATGAGAAGGTTTATTAATAGAACGACTTTCTCTATTTGTTTGATCTGTTTTTATTACTGCTATTCTTCTCCTTCTTTCTCTCCCAGTACTAGCTGGTGCCATTACAATATTACTAACCGATCGAAACTTTAA
>GBCPH1745-14|Doryteuthis_gahi|COI-5P|KF854066
TACGATGAGAAGGTTTATTAATAGAACGACTTTCTCTATTTGTTTGATCTGTTTTTATTACTGCTATTCTTCTCCTTCTTTCTCTCCCAGTACTAGCTGGTGCCATTACAATATTACTAACCGATCGAAACTTTAA
>GBCPH1746-14|Doryteuthis_gahi|COI-5P|KF854067
TACGATGAGAAGGTTTATTAATAGAACGACTTTCTCTATTTGTTTGATCTGTTTTTATTACTGCTATTCTTCTCCTTCTTTCTCTCCCAGTACTAGCTGGTGCCATTACAATATTACTAACCGATCGAAACTTTAA
>GBCPH1747-14|Doryteuthis_gahi|COI-5P|KF854068
TACGATGAGAAGGTTTATTAATAGAACGACTTTCTCTATTTGTTTGATCTGTTTTTATTACTGCTATTCTTCTCCTTCTTTCTCTCCCAGTACTAGCTGGTGCCATTACAATATTACTAACCGATCGAAACTTTAA
>GBMIN103016-17|Doryteuthis_gahi|COI-5P|KJ879327
TACGATGAGAAGGTTTATTAATAGAACGACTTTCTCTATTTGTTTGATCTGTTTTTATTACTGCTATTCTTCTCCTTCTTTCTCTCCCAGTACTAGCTGGTGCCATTACAATATTACTAACCGATCGAAACTTTAA
>GBMIN103017-17|Doryteuthis_gahi|COI-5P|KJ879328
TACGATGAGAAGGTTTATTAATAGAACGACTTTCTCTATTTGTTTGATCTGTTTTTATTACTGCTATTCTTCTCCTTCTTTCTCTCCCAGTACTAGCTGGTGCCATTACAATATTACTAACCGATCGAAACTTTAA
>GBML12262-19|Doryteuthis_gahi|COI-5P|KY771101
TACGATGAGAAGGTTTATTAATAGAACGACTTTCTCTATTTGTTTGATCTGTTTTTATTACTGCTATTCTTCTCCTTCTTTCTCTCCCAGTACTAGCTGGTGCCATTACAATATTACTAACCGATCGAAACTTTAA
>GBML12263-19|Doryteuthis_gahi|COI-5P|MH194501
TACGATGAGAAGGTTTATTAATAGAACGACTTTCTCTATTTGTTTGATCTGTTTTTATTACTGCTATTCTTCTACTTCTTTCTCTCCCAGTACTAGCTGGTGCCATTACAATATTACTAACCGATCGAAACTTTAA
>GBML36586-19|Doryteuthis_gahi|COI-5P|MK253056
TACGATGAGAAGGTCTATTAATAGAACGACTTTCTCTATTTGTTTGATCTGTTTTTATTACTGCTATTCTTCTCCTTCTTTCTCTCCCAGTACTAGCTGGTGCCATTACAATATTACTAACCGATCGAAACTTTAA
>GBML36587-19|Doryteuthis_gahi|COI-5P|MK253057
TACGATGAGAAGGTTTATTAATAGAACGACTTTCTCTATTTGTTTGATCTGTTTTTATTACTGCTATTCTTCTCCTTCTTTCTCTCCCAGTACTAGCTGGTGCCATTACAATATTACTAACCGATCGAAACTTTAA
>GBML36588-19|Doryteuthis_gahi|COI-5P|MK253058
TACGATGAGAAGGTTTATTAATAGAACGACTTTCTCTATTTGTTTGATCTGTTTTTATTACTGCTATTCTTCTCCTTCTTTCTCTCCCAGTACTAGCTGGTGCCATTACAATATTACTAACCGATCGAAACTTTAA
>GBML36589-19|Doryteuthis_gahi|COI-5P|MK253059
TACGATGAGAAGGTTTATTAATAGAACGACTTTCTCTATTTGTTTGATCTGTTTTTATTACTGCTATTCTTCTCCTTCTTTCTCTCCCAGTACTAGCTGGTGCCATTACAATATTACTAACCGATCGAAACTTTAA
>GBML36590-19|Doryteuthis_gahi|COI-5P|MK253060
TACGATGAGAAGGTTTATTAATAGAACGACTTTCTCTATTTGTTTGATCTGTTTTTATTACTGCTATTCTTCTCCTTCTTTCTCTCCCAGTACTAGCTGGTGCCATTACAATATTACTAACCGATCGAAACTTTAA
>GBML36591-19|Doryteuthis_gahi|COI-5P|MK253061
TACGATGAGAAGGTTTATTAATAGAACGACTTTCTCTATTTGTTTGATCTGTTTTTATTACTGCTATTCTTCTCCTTCTTTCTCTCCCAGTACTAGCTGGTGCCATTACAATATTACTAACCGATCGAAACTTTAA
>GBML36592-19|Doryteuthis_gahi|COI-5P|MK253062
TACGATGAGAAGGTTTATTAATAGAACGACTTTCTCTATTTGTTTGATCTGTCTTTATTACTGCTATTCTTCTCCTTCTTTCTCTCCCAGTACTAGCTGGTGCCATTACAATATTACTAACCGATCGAAACTTTAA
>GBML36593-19|Doryteuthis_gahi|COI-5P|MK253063
TACGATGAGAAGGTTTATTAATAGAACGACTTTCTCTATTTGTTTGATCTGTTTTTATTACTGCTATTCTTCTCCTTCTTTCTCTCCCAGTACTAGCTGGTGCCATTACAATATTACTAACCGATCGAAACTTTAA
>GBML36594-19|Doryteuthis_gahi|COI-5P|MK253064
TACGATGAGAAGGTTTATTAATAGAACGACTTTCTCTATTTGTTTGATCTGTTTTTATTACTGCTATTCTTCTCCTTCTTTCTCTCCCAGTACTAGCTGGTGCCATTACAATATTACTAACCGATCGAAACTTTAA
>GBML36595-19|Doryteuthis_gahi|COI-5P|MK253065
TACGATGAGAAGGTTTATTAATAGAACGACTTTCTCTATTTGTTTGATCTGTTTTTATTACTGCTATTCTTCTCCTTCTTTCTCTCCCAGTACTAGCTGGTGCCATTACAATATTACTAACCGATCGAAACTTTAA
>GBML36596-19|Doryteuthis_gahi|COI-5P|MK253066
TACGATGAGAAGGTTTATTAATAGAACGACTTTCTCTTTTTGTTTGATCTGTTTTTATTACTGCTATTCTTCTCCTTCTTTCTCTCCCAGTACTAGCTGGTGCCATTACAATATTACTAACCGATCGAAACTTTAA
>GBML36597-19|Doryteuthis_gahi|COI-5P|MK253067
TACGATGAGAAGGTTTATTAATAGAACGACTTTCTCTATTTGTTTGATCTGTTTTTATTACTGCTATTCTTCTCCTTCTTTCTCTCCCAGTACTAGCTGGTGCCATTACAATATTACTAACCGATCGAAACTTTAA
>GBML36598-19|Doryteuthis_gahi|COI-5P|MK253068
TACGATGAGAAGGTTTATTAATAGAACGACTTTCTCTATTTGTTTGATCTGTTTTTATTACTGCTATTCTTCTCCTTCTTTCTCTCCCAGTACTAGCTGGTGCCATTACAATATTACTAACCGATCGAAACTTTAA
>GBML36599-19|Doryteuthis_gahi|COI-5P|MK253069
TACGATGAGAAGGTTTATTAATAGAACGACTTTCTCTATTTGTTTGATCTGTTTTTATTACTGCTATTCTTCTCCTTCTTTCTCTCCCAGTACTAGCTGGTGCCATTACAATATTACTAACCGATCGAAACTTTAA
>GBML36600-19|Doryteuthis_gahi|COI-5P|MK253070
TACGATGAGAAGGTTTATTAATAGAACGACTTTCTCTATTTGTTTGATCTGTTTTTATTACTGCTATTCTTCTCCTTCTTTCTCTCCCAGTACTAGCTGGTGCCATTACAATATTACTAACCGATCGAAACTTTAA
>GBML36601-19|Doryteuthis_gahi|COI-5P|MK253071
TACGATGAGAAGGTTTATTAATAGAACGACTTTCTCTATTTGTTTGATCTGTTTTTATTACTGCTATTCTTCTCCTTCTTTCTCTCCCAGTACTAGCTGGTGCCATTACAATATTACTAACCGATCGAAACTTTAA
>GBML36602-19|Doryteuthis_gahi|COI-5P|MK253072
TACGATGAGAAGGTTTATTAATAGAACGACTTTCTCTATTTGTTTGATCTGTTTTTATTACTGCTATTCTTCTCCTTCTTTCTCTCCCAGTACTAGCTGGTGCCTTTACAATATTACTAACCGATCGAAACTTTAA
>GBML36603-19|Doryteuthis_gahi|COI-5P|MK253073
TACGATGAGAAGGTTTATTAATAGAACGACTTTCTCTATTTGTTTGATCTGTTTTTATTACTGCTATTCTTCTCCTTCTTTCTCTCCCAGTACTAGCTGGTGCCATTACAATATTACTAACCGATCGAAACTTTAA
