# Supplementary material for: Development and validation of versatile species-specific primer assays for eDNA monitoring and authentication of 10 commercially important Peruvian marine species
Source: PLoS One. 2025 Jul 2;20(7):e0313181. doi: 10.1371/journal.pone.0313181 (PMC12221000; doi:10.1371/journal.pone.0313181)
Supplement: S4 File — The FASTA file can be found in OSF: https://osf.io/h8ya9/files/osfstorage. (FASTA) [file pone.0313181.s012.fasta]

>PRIMER SET DOGA136F AND DOGA136R_(reverse_complemented)
GGCGATGAGAAGGTTTATT----------------------------------------------------------------------------------------------TTACTAACCGATCGAAACTTTGG
>GBCPH1064-10|Dosidicus_gigas|COI-5P|EU735374
TGCGATGAGAAGGTCTCCAAATAGAACGACTACCCTTGTTTGCATGATCTGTCTTTATTACTGCCATCCTTTTACTACTATCATTACCTGTTTTAGCAGGAGCTATTACTATACTCTTAACTGACCGAAATTTTAA
>GBCPH1082-10|Dosidicus_gigas|COI-5P|GU324203
TACGATGAGAAGGTCTCCAAATAGAACGACTACCCTTGTTTGCATGATCTGTCTTTATTACTGCCATCCTTTTACTACTATCATTACCTGTTTTAGCAGGAGCTATTACTATACTCTTAACTGACCGAAATTTTAA
>GBCPH1966-15|Dosidicus_gigas|COI-5P|AB571181
TACGATGAGAAGGTCTCCAAATAGAACGACTACCCTTGTTTGCATGATCTGTCTTTATTACTGCCATCCTTTTACTACTATCATTACCTGTTTTAGCAGGAGCTATTACTATACTCTTAACTGACCGAAATTTTAA
>GBCPH800-09|Dosidicus_gigas|COI-5P|FJ153072
TACGATGAGAAGGTCTCCAAATAGAACGACTACCCTTGTTTGCATGATCTGTCTTTATTACTGCCATCCTTTTACTACTATCATTACCTGTTTTAGCAGGAGCTATTACTATACTCTTAACTGACCGAAATTTTAA
>GBCPH801-09|Dosidicus_gigas|COI-5P|FJ153075
TACGATGAGAAGGTCTCCAAATAGAACGACTACCCTTGTTTGCATGATCTGTCTTTATTACTGCCATCCTTTTACTACTATCATTACCTGTTTTAGCAGGAGCTATTACTATACTCTTAACTGACCGAAATTTTAA
>GBCPH802-09|Dosidicus_gigas|COI-5P|FJ153074
TACGATGAGAAGGTCTCCAAATAGAACGACTACCCTTGTTTGCATGATCTGTCTTTATTACTGCCATCCTTTTACTACTATCATTACCTGTTTTAGCAGGAGCTATTACTATACTCTTAACTGACCGAAATTTTAA
>GBCPH803-09|Dosidicus_gigas|COI-5P|FJ153073
TACGATGAGAAGGTCTCCAAATAGAACGACTACCCTTGTTTGCATGATCTGTCTTTATTACTGCCATCCTTTTACTACTATCATTACCTGTTTTAGCAGGAGCTATTACTATACTCTTAACTGACCGAAATTTTAA
>GBCPH804-09|Dosidicus_gigas|COI-5P|FJ153071
TACGATGAGAAGGTCTCCAAATAGAACGACTACCCTTGTTTGCATGATCTGTCTTTATTACTGCCATCCTTTTACTACTATCATTACCTGTTTTAGCAGGAGCTATTACTATACTCTTAACTGACCGAAATTTTAA
>GBCPH805-09|Dosidicus_gigas|COI-5P|FJ153070
TACGATGAGAAGGTCTCCAAATAGAACGACTACCCTTGTTTGCATGATCTGTCTTTATTACTGCCATCCTTTTACTACTATCATTACCTGTTTTAGCAGGAGCTATTACTATACTCTTAACTGACCGAAATTTTAA
>GBMIN103018-17|Dosidicus_gigas|COI-5P|KC353396
TACGATGAGAAGGTCTCCAAATAGAACGACTACCCTTGTTTGCATGATCTGTCTTTATTACTGCCATCCTTTTACTACTATCATTACCTGTTTTAGCAGGAGCTATTACTATACTCTTAACTGACCGAAATTTTAA
>GBMIN103019-17|Dosidicus_gigas|COI-5P|KC353378
TACGATGAGAAGGTCTCCAAATAGAACGACTACCCTTGTTTGCATGATCTGTCTTTATTACTGCCATCCTTTTACTACTATCATTACCTGTTTTAGCAGGAGCTATTACTATACTCTTAACTGACCGAAATTTTAA
>GBMIN103020-17|Dosidicus_gigas|COI-5P|KC353385
TACGATGAGAAGGTCTCCAAATAGAACGACTACCTTTGTTTGCATGATCTGTCTTTATTACTGCCATCCTTTTACTACTATCATTACCTGTTTTAGCAGGAGCTATTACTATACTCTTAACTGACCGAAATTTTAA
>GBMIN103021-17|Dosidicus_gigas|COI-5P|KJ879300
TACGATGAGAAGGTCTCCAAATAGAACGACTACCCTTGTTTGCATGATCTGTCTTTATTACTGCCATCCTTTTACTACTATCATTACCTGTTTTAGCAGGAGCTATTACTATACTCTTAACTGACCGAAATTTTAA
>GBMIN103022-17|Dosidicus_gigas|COI-5P|KC353405
TACGATGAGAAGGTCTCCAAATAGAACGACTACCCTTGTTTGCATGATCTGTCTTTATTACTGCCATCCTTTTACTACTATCATTACCTGTTTTAGCAGGAGCTATTACTATACTCTTAACTGACCGAAATTTTAA
>GBMIN103023-17|Dosidicus_gigas|COI-5P|KC353400
TACGATGAGAAGGTCTCCAAATAGAACGACTACCCTTGTTTGCATGATCTGTCTTTATTACTGCCATCCTTTTACTACTATCATTACCTGTTTTAGCAGGAGCTATTACTATACTCTTAACTGACCGAAATTTTAA
>GBMIN103024-17|Dosidicus_gigas|COI-5P|KC353387
TACGATGAGAAGGTCTCCAAATAGAACGACTACCCTTGTTTGCATGATCTGTCTTTATTACTGCCATCCTTTTACTACTATCATTACCTGTTTTAGCAGGAGCTATTACTATACTCTTAACTGACCGAAATTTTAA
>GBMIN103025-17|Dosidicus_gigas|COI-5P|KC353381
TACGATGAGAAGGTCTCCAAATAGAACGACTACCCTTGTTTGCATGATCTGTCTTTATTACTGCCATCCTTTTACTACTATCATTACCTGTTTTAGCAGGAGCTATTACTATACTCTTAACTGACCGAAATTTTAA
>GBMIN103026-17|Dosidicus_gigas|COI-5P|KC353377
TACGATGAGAAGGTCTCCAAATAGAACGACTACCCTTGTTTGCATGATCTGTCTTTATTACTGCCATCCTTTTACTACTATCATTACCTGTTTTAGCAGGAGCTATTACTATACTCTTAACTGACCGAAATTTTAA
>GBMIN103027-17|Dosidicus_gigas|COI-5P|KC353407
TACGATGAGAAGGTCTCCAAATAGAACGACTACCCTTGTTTGCATGATCTGTCTTTATTACTGCCATCCTTTTACTACTATCATTACCTGTTTTAGCAGGAGCTATTACTATACTCTTAACTGACCGAAATTTTAA
>GBMIN103028-17|Dosidicus_gigas|COI-5P|KC353410
TACGATGAGAAGGTCTCCAAATAGAACGATTACCCTTGTTTGCATGATCTGTCTTTATTACTGCCATCCTTTTACTACTATCATTACCTGTTTTAGCAGGAGCTATTACTATACTCTTAACTGACCGAAATTTTAA
>GBMIN103029-17|Dosidicus_gigas|COI-5P|KJ879299
TACGATGAGAAGGTCTCCAAATAGAACGACTACCCTTGTTTGCATGATCTGTCTTTATTACTGCCATCCTTTTACTACTATCATTACCTGTTTTAGCAGGAGCTATTACTATACTCTTAACTGACCGAAATTTTAA
>GBMIN103030-17|Dosidicus_gigas|COI-5P|KC353379
TACGATGAGAAGGTCTCCAAATAGAACGACTACCCTTGTTTGCATGATCTGTCTTTATTACTGCCATCCTTTTACTACTATCATTACCTGTTTTAGCAGGAGCTATTACTATACTCTTAACTGACCGAAATTTTAA
>GBMIN103031-17|Dosidicus_gigas|COI-5P|KC353402
TACTATGAGAAGGTCTCCATTTAGAACGACTACCCTTGTTTGGACGATCTGTGTTTATTACTGCCATCCTTTTACTACTATCATTACCTGTTTTAGCAGGAGCTATTACTATACTCTTAACTGACCGAAATTTTAA
>GBMIN103032-17|Dosidicus_gigas|COI-5P|KC353370
CACGATGAGAAGGTCTCCAAATAGAACGACTACCCTTGTTTGCATGATCTGTCTTTATTACTGCCATCCTTTTACTACTATCATTACCTGTTTTAGCAGGAGCTATTACTATACTCTTAACTGACCGAAATTTTAA
>GBMIN103033-17|Dosidicus_gigas|COI-5P|KC353397
TACGATGAGAAGGTCTCCAAATAGAACGACTACCCTTGTTTGCATGATCTGTCTTTATTACTGCCATCCTTTTACTACTATCATTACCTGTTTTAGCAGGAGCTATTACTATACTCTTAACTGACCGAAATTTTAA
>GBMIN103034-17|Dosidicus_gigas|COI-5P|KC353394
TACGATGAGAAGGTCTCCAAATAGAACGACTACCCTTGTTTGCATGATCTGTCTTTATTACTGCCATCCTTTTACTACTATCATTACCTGTTTTAGCAGGAGCTATTACTATACTCTTAACTGACCGAAATTTTAA
>GBMIN103035-17|Dosidicus_gigas|COI-5P|KC353390
TACGATGAGAAGGTCTCCAAATAGAACGACTACCCTTGTTTGCATGATCTGTCTTTATTACTGCCATCCTTTTACTACTATCATTACCTGTTTTAGCAGGAGCTATTACTATACTCTTAACTGACCGAAATTTTAA
>GBMIN103036-17|Dosidicus_gigas|COI-5P|KC353383
TACGATGAGAAGGTCTCCAAATAGAACGACTACCCTTGTTTGCATGATCTGTCTTTATTACTGCCATCCTTTTACTACTATCATTACCTGTTTTAGCAGGAGCTATTACTATACTCTTAACTGACCGAAATTTTAA
>GBMIN103037-17|Dosidicus_gigas|COI-5P|KC353393
TACGATGAGAAGGTCTCCAAATAGAACGACTACCTTTGTTTGCATGATCTGTCTTTATTACTGCCATCCTTTTACTACTATCATTACCTGTTTTAGCAGGAGCTATTACTATACTCTTAACTGACCGAAATTTTAA
>GBMIN103038-17|Dosidicus_gigas|COI-5P|KC353409
TACGATGAGAAGGTCTCCAAATAGAACGACTACCCTTGTTTGCATGATCTGTCTTTATTACTGCCATCCTTTTACTACTATCATTACCTGTTTTAGCAGGAGCTATTACTATACTCTTAACTGACCGAAATTTTAA
>GBMIN103039-17|Dosidicus_gigas|COI-5P|KJ879301
TACGATGAGAAGGTCTCCAAATAGAACGACTACCCTTGTTTGCATGATCTGTCTTTATTACTGCCATCCTTTTACTACTATCATTACCTGTTTTAGCAGGAGCTATTACTATACTCTTAACTGACCGAAATTTTAA
>GBMIN103040-17|Dosidicus_gigas|COI-5P|KC353403
CACTATGAGAAGGTCTCCAAATAGAACGACTACCCTTGTTTGCATGATCTGTCTTTATTACTGCCATCCTTTTACTACTATCATTACCTGTTTTAGCAGGAGCTATTACTATACTCTTAACTGACCGAAATTTTAA
>GBMIN103042-17|Dosidicus_gigas|COI-5P|KX591661
TACGATGAGAAGGTCTCCAAATAGAACGACTACCCTTGTTTGCATGATCTGTCTTTATTACTGCCATCCTTTTACTACTATCATTACCTGTTTTAGCAGGAGCTATTACTATACTCTTAACTGACCGAAATTTTAA
>GBMIN103043-17|Dosidicus_gigas|COI-5P|KJ879302
TACGATGAGAAGGTCTCCAAATAGAACGACTACCCTTGTTTGCATGATCTGTCTTTATTACTGCCATCCTTTTACTACTATCATTACCTGTTTTAGCAGGAGCTATTACTATACTCTTAACTGACCGAAATTTTAA
>GBMIN103044-17|Dosidicus_gigas|COI-5P|KC353413
TACGATGAGAAGGTCTCCAAATAGAACGACTACCCTTGTTTGCATGATCTGTCTTTATTACTGCCATCCTTTTACTACTATCATTACCTGTTTTAGCAGGAGCTATTACTATACTCTTAACTGACCGAAATTTTAA
>GBMIN103045-17|Dosidicus_gigas|COI-5P|KC353412
TACGATGAGAAGGTCTCCAAATAGAACGACTACCCTTGTTTGCATGATCTGTCTTTATTACTGCCATCCTTTTACTACTATCATTACCTGTTTTAGCAGGAGCTATTACTATACTCTTAACTGACCGAAATTTTAA
>GBMIN103046-17|Dosidicus_gigas|COI-5P|KC353382
TACGATGAGAAGGTCTCCAAATAGAACGACTACCTTTGTTTGCATGATCTGTCTTTATTACTGCCATCCTTTTACTACTATCATTACCTGTTTTAGCAGGAGCTATTACTATACTCTTAACTGACCGAAATTTTAA
>GBMIN103047-17|Dosidicus_gigas|COI-5P|KC353384
TACGATGAGAAGGTCTCCAAATAGAACGACTACCCTTGTTTGCATGATCTGTCTTTATTACTGCCATCCTTTTACTACTATCATTACCTGTTTTAGCAGGAGCTATTACTATACTCTTAACTGACCGAAATTTTAA
>GBMIN103048-17|Dosidicus_gigas|COI-5P|KC353371
TACGATGAGAAGGTCTCCAAATAGAACGACTACCCTTGTTTGCATGATCTGTCTTTATTACTGCCATCCTTTTACTACTATCATTACCTGTTTTAGCAGGAGCTATTACTATACTCTTAACTGACCGAAATTTTAA
>GBMIN103049-17|Dosidicus_gigas|COI-5P|KC353380
TACGATGAGAAGGTCTCCAAATAGAACGACTACCCTTGTTTGCATGATCTGTCTTTATTACTGCCATCCTTTTACTACTATCATTACCTGTTTTAGCAGGAGCTATTACTATACTCTTAACTGACCGAAATTTTAA
>GBMIN103050-17|Dosidicus_gigas|COI-5P|KC353374
TACGATGAGAAGGTCTCCAAATAGAACGACTACCCTTGTTTGCATGATCTGTCTTTATTACTGCCATCCTTTTACTACTATCATTACCTGTTTTAGCAGGAGCTATTACTATACTCTTAACTGACCGAAATTTTAA
>GBMIN103051-17|Dosidicus_gigas|COI-5P|KC353392
TACGATGAGAAGGTCTCCAAATAGAACGACTACCCTTGTTTGCATGATCTGTCTTTATTACTGCCATCCTTTTACTACTATCATTACCTGTTTTAGCAGGAGCTATTACTATACTCTTAACTGACCGAAATTTTAA
>GBMIN103052-17|Dosidicus_gigas|COI-5P|KC353388
TACGATGAGAAGGTCTCCAAATAGAACGACTACCCTTGTTTGCATGATCTGTCTTTATTACTGCCATCCTTTTACTACTATCATTACCTGTTTTAGCAGGAGCTATTACTATACTCTTAACTGACCGAAATTTTAA
>GBMIN103053-17|Dosidicus_gigas|COI-5P|KC353411
TACGATGAGAAGGTCTCCAAATAGAACGACTACCCTTGTTTGCATGATCTGTCTTTATTACTGCCATCCTTTTACTACTATCATTACCTGTTTTAGCAGGAGCTATTACTATACTCTTAACTGACCGAAATTTTAA
>GBMIN103054-17|Dosidicus_gigas|COI-5P|KC353369
TACGATGAGAAGGTCTCCAAATAGAACGACTACCCTTGTTTGCATGATCTGTCTTTATTACTGCCATCCTTTTACTACTATCATTACCTGTTTTAGCAGGAGCTATTACTATACTCTTAACTGACCGAAATTTTAA
>GBMIN103055-17|Dosidicus_gigas|COI-5P|KC353391
TACGATGAGAAGGTCTCCAAATAGAACGACTACCCTTGTTTGCATGATCTGTCTTTATTACTGCCATCCTTTTACTACTATCATTACCTGTTTTAGCAGGAGCTATTACTATACTCTTAACTGACCGAAATTTTAA
>GBMIN103056-17|Dosidicus_gigas|COI-5P|KC353399
CACGAGGAGAAGGTCTCCAAATAGAACGACTACCCTTGTTTGCATGATCTGTCTTTATTACTGCCATCCTTTTACTACTATCATTACCTGTTTTAGCAGGAGCTATTACTATACTCTTAACTGACCGAAATTTTAA
>GBMIN103057-17|Dosidicus_gigas|COI-5P|KC353367
TACGATGAGAAGGTCTCCAAATAGAACGACTACCCTTGTTTGCATGATCTGTCTTTATTACTGCCATCCTTTTACTACTATCATTACCTGTTTTAGCAGGAGCTATTACTATACTCTTAACTGACCGAAATTTTAA
>GBMIN103058-17|Dosidicus_gigas|COI-5P|KC353375
TACGATGAGAAGGTCTCCAAATAGAACGACTACCCTTGTTTGCATGATCTGTCTTTATTACTGCCATCCTTTTACTACTATCATTACCTGTTTTAGCAGGAGCTATTACTATACTCTTAACTGACCGAAATTTTAA
>GBMIN103059-17|Dosidicus_gigas|COI-5P|KC353398
TACGATGAGAAGGTCTCCAAATAGAACGACTACCCTTGTTTGCATGATCTGTCTTTATTACTGCCATCCTTTTACTACTATCATTACCTGTTTTAGCAGGAGCTATTACTATACTCTTAACTGACCGAAATTTTAA
>GBMIN103060-17|Dosidicus_gigas|COI-5P|KC353404
TACGATGAGAAGGTCTCCAAATAGAACGACTACCCTTGTTTGCATGATCTGTCTTTATTACTGCCATCCTTTTACTACTATCATTACCTGTTTTAGCGGGAGCTATTACTATACTCTTAACTGACCGAAATTTTAA
>GBMIN103061-17|Dosidicus_gigas|COI-5P|KC353406
TACGATGAGAAGGTCTCCAAATAGAACGACTACCCTTGTTTGCATGATCTGTCTTTATTACTGCCATCCTTTTACTACTATCATTACCTGTTTTAGCAGGAGCTATTACTATACTCTTAACTGACCGAAATTTTAA
>GBMIN103062-17|Dosidicus_gigas|COI-5P|KC353366
TACGATGAGAAGGTCTCCAAATAGAACGACTACCCTTGTTTGCATGATCTGTCTTTATTACTGCCATCCTTTTACTACTATCATTACCTGTTTTAGCAGGAGCTATTACTATACTCTTAACTGACCGAAATTTTAA
>GBMIN103063-17|Dosidicus_gigas|COI-5P|KC353376
TACGATGAGAAGGTCTCCAAATAGAACGACTACCCTTGTTTGCATGATCTGTCTTTATTACTGCCATCCTTTTACTACTATCATTACCTGTTTTAGCAGGAGCTATTACTATACTCTTAACTGACCGAAATTTTAA
>GBMIN103064-17|Dosidicus_gigas|COI-5P|KC353389
TACGATGAGAAGGTCTCCAAATAGAACGACTACCCTTGTTTGCATGATCTGTCTTTATTACTGCCATCCTTTTACTACTATCATTACCTGTTTTAGCAGGAGCTATTACTATACTCTTAACTGACCGAAATTTTAA
>GBMIN103065-17|Dosidicus_gigas|COI-5P|KC353373
TACGATGAGAAGGTCTCCAAATAGAACGACTACCCTTGTTTGCATGATCTGTCTTTATTACTGCCATCCTTTTACTACTATCATTACCTGTTTTAGCAGGAGCTATTACTATACTCTTAACTGACCGAAATTTTAA
>GBMIN103066-17|Dosidicus_gigas|COI-5P|KC353408
TACGATGAGAAGGTCTCCAAATAGAACGACTACCCTTGTTTGCATGATCTGTCTTTATTACTGCCATCCTTTTACTACTATCATTACCTGTTTTAGCAGGAGCTATTACTATACTCTTAACTGACCGAAATTTTAA
>GBMIN103067-17|Dosidicus_gigas|COI-5P|KC353386
TACGATGAGAAGGTCTCCAAATAGAACGACTACCCTTGTTTGCATGATCTGTCTTTATTACTGCCATCCTTTTACTACTATCATTACCTGTTTTAGCAGGAGCTATTACTATACTCTTAACTGACCGAAATTTTAA
>GBMIN2666-12|Dosidicus_gigas|COI-5P|AB270944
TACGATGAGAAGGTCTCCAAATAGAACGACTACCCTTGTTTGCATGATCTGTCTTTATTACTGCCATCCTTTTACTACTATCATTACCTGTTTTAGCAGGAGCTATTACTATACTCTTAACTGACCGAAATTTTAA
>GBML12464-19|Dosidicus_gigas|COI-5P|KC353368
TACGATGAGAAGGTCTCCAAATAGAACGACTACCCTTGTTTGCATGATCTGTCTTTATTACTGCCATCCTTTTACTACTATCATTACCTGTTTTAGCAGGAGCTATTACTATACTCTTAACTGACCGAAATTTTAA
>GBML12465-19|Dosidicus_gigas|COI-5P|KC353372
TACGATGAGAAGGTCTCCAAATAGAACGACTACCCTTGTTTGCATGATCTGTCTTTATTACTGCCATCCTTTTACTACTATCATTACCTGTTTTAGCAGGAGCTATTACTATACTCTTAACTGACCGAAATTTTAA
>GBML12466-19|Dosidicus_gigas|COI-5P|KC353395
TACGATGAGAAGGTCTCCAAATAGAACGACTACCCTTGTTTGCATGATCTGTCTTTATTACTGCCATCCTTTTACTACTATCATTACCTGTTTTAGCAGGAGCTATTACTATACTCTTAACTGACCGAAATTTTAA
>GBML12467-19|Dosidicus_gigas|COI-5P|KC353401
TACGATGAGAAGGTCTCCAAATAGAACGACTACCCTTGTTTGCATGATCTGTCTTTATTACTGCCATCCTTTTACTACTATCATTACCTGTTTTAGCAGGAGCTATTACTATACTCTTAACTGACCGAAATTTTAA
>GBML12468-19|Dosidicus_gigas|COI-5P|KJ879303
TACGATGAGAAGGTCTCCAAATAGAACGACTACCCTTGTTTGCATGATCTGTCTTTATTACTGCCATCCTTTTACTACTATCATTACCTGTTTTAGCAGGAGCTATTACTATACTCTTAACTGACCGAAATTTTAA
>GBML12469-19|Dosidicus_gigas|COI-5P|MH194427
TACGATGAGAAGGTCTCCAAATAGAACGACTACCCTTGTTTGCATGATCTGTCTTTATTACTGCCATCCTTTTACTACTATCATTACCTGTTTTAGCAGGAGCTATTACTATACTCTTAACTGACCGAAATTTTAA
>GBML12470-19|Dosidicus_gigas|COI-5P|MH194426
TACGATGAGAAGGTCTCCAAATAGAACGACTACCCTTGTTTGCATGATCTGTCTTTATTACTGCCATCCTTTTACTACTATCATTACCTGTTTTAGCAGGAGCTATTACTATACTCTTAACTGACCGAAATTTTAA
>GBML12471-19|Dosidicus_gigas|COI-5P|MF980600
TACGATGAGAAGGTCTCCAAATAGAACGACTACCCTTGTTTGCATGATCTGTCTTTATTACTGCCATCCTTTTACTACTATCATTACCTGTTTTAGCAGGAGCTATTACTATACTCTTAACTGACCGAAATTTTAA
>GBML12472-19|Dosidicus_gigas|COI-5P|MF980603
TACGATGAGAAGGTCTCCAAATAGAACGACTACCCTTGTTTGCATGATCTGTCTTTATTACTGCCATCCTTTTACTACTATCATTACCTGTTTTAGCAGGAGCTATTACTATACTCTTAACTGACCGAAATTTTAA
>GBML12473-19|Dosidicus_gigas|COI-5P|MF980604
TACGATGAGAAGGTCTCCAAATAGAACGACTACCCTTGTTTGCATGATCTGTCTTTATTACTGCCATCCTTTTACTACTATCATTACCTGTTTTAGCAGGAGCTATTACTATACTCTTAACTGACCGAAATTTTAA
>GBML12474-19|Dosidicus_gigas|COI-5P|MF980605
TACGATGAGAAGGTCTCCAAATAGAACGACTACCCTTGTTTGCATGATCTGTCTTTATTACTGCCATCCTTTTACTACTATCATTACCTGTTTTAGCAGGAGCTATTACTATACTCTTAACTGACCGAAATTTTAA
>GBML12475-19|Dosidicus_gigas|COI-5P|MH194533
TACGATGAGAAGGTCTCCAAATAGAACGACTACCCTTGTTTGCATGATCTGTCTTTATTACTGCCATCCTTTTACTACTATCATTACCTGTTTTAGCAGGAGCTATTACTATACTCTTAACTGACCGAAATTTTAA
>GBML36870-19|Dosidicus_gigas|COI-5P|MK336912
TACGATGAGAAGGTCTCCAAATAGAACGACTACCCTTGTTTGCATGATCTGTCTTTATTACTGCCATCCTTTTACTACTATCATTACCTGTTTTAGCAGGAGCTATTACTATACTCTTAACTGACCGAAATTTTAA
>GBML36871-19|Dosidicus_gigas|COI-5P|MK336913
TACGATGAGAAGGTCTCCAAATAGAACGACTACCCTTGTTTGCATGATCTGTCTTTATTACTGCCATCCTTTTACTACTATCATTACCTGTTTTAGCAGGAGCTATTACTATACTCTTAACTGACCGAAATTTTAA
>GBML36872-19|Dosidicus_gigas|COI-5P|MK336914
TACGATGAGAAGGTCTCCAAATAGAACGACTACCCTTGTTTGCATGATCTGTCTTTATTACTGCCATCCTTTTACTACTATCATTACCTGTTTTAGCAGGAGCTATTACTATACTCTTAACTGACCGAAATTTTAA
>GBML36873-19|Dosidicus_gigas|COI-5P|MK336915
TACGATGAGAAGGTCTCCAAATAGAACGACTACCCTTGTTTGCATGATCTGTCTTTATTACTGCCATCCTTTTACTACTATCATTACCTGTTTTAGCAGGAGCTATTACTATACTCTTAACTGACCGAAATTTTAA
>GBML36874-19|Dosidicus_gigas|COI-5P|MK336916
TACGATGAGAAGGTCTCCAAATAGAACGACTACCCTTGTTTGCATGATCTGTCTTTATTACTGCCATCCTTTTACTACTATCATTACCTGTTTTAGCAGGAGCTATTACTATACTCTTAACTGACCGAAATTTTAA
>GBML36875-19|Dosidicus_gigas|COI-5P|MK336917
TACGATGAGAAGGTCTCCAAATAGAACGACTACCCTTGTTTGCATGATCTGTCTTTATTACTGCCATCCTTTTACTACTATCATTACCTGTTTTAGCAGGAGCTATTACTATACTCTTAACTGACCGAAATTTTAA
>GBML36876-19|Dosidicus_gigas|COI-5P|MK336918
TACGATGAGAAGGTCTCCAAATAGAACGACTACCCTTGTTTGCATGATCTGTCTTTATTACTGCCATCCTTTTACTACTATCATTACCTGTTTTAGCAGGAGCTATTACTATACTCTTAACTGACCGAAATTTTAA
>GBML36877-19|Dosidicus_gigas|COI-5P|MK336919
TACGATGAGAAGGTCTCCAAATAGAACGACTACCCTTGTTTGCATGATCTGTCTTTATTACTGCCATCCTTTTACTACTATCATTACCTGTTTTAGCAGGAGCTATTACTATACTCTTAACTGACCGAAATTTTAA
>GBML36878-19|Dosidicus_gigas|COI-5P|MK336920
TACGATGAGAAGGTCTCCAAATAGAACGACTACCCTTGTTTGCATGATCTGTCTTTATTACTGCCATCCTTTTACTACTATCATTACCTGTTTTAGCAGGAGCTATTACTATACTCTTAACTGACCGAAATTTTAA
>GBML36879-19|Dosidicus_gigas|COI-5P|MK336921
TACGATGAGAAGGTCTCCAAATAGAACGACTACCCTTGTTTGCATGATCTGTCTTTATTACTGCCATCCTTTTACTACTATCATTACCTGTTTTAGCAGGAGCTATTACTATACTCTTAACTGACCGAAATTTTAA
>GBML36880-19|Dosidicus_gigas|COI-5P|MK336922
TACGATGAGAAGGTCTCCAAATAGAACGACTACCCTTGTTTGCATGATCTGTCTTTATTACTGCCATCCTTTTACTACTATCATTACCTGTTTTAGCAGGAGCTATTACTATACTCTTAACTGACCGAAATTTTAA
>GBML36881-19|Dosidicus_gigas|COI-5P|MK336923
TACGATGAGAAGGTCTCCAAATAGAACGACTACCCTTGTTTGCATGATCTGTCTTTATTACTGCCATCCTTTTACTACTATCATTACCTGTTTTAGCAGGAGCTATTACTATACTCTTAACTGACCGAAATTTTAA
>GBML36882-19|Dosidicus_gigas|COI-5P|MK336924
TACGATGAGAAGGTCTCCAAATAGAACGACTACCCTTGTTTGCATGATCTGTCTTTATTACTGCCATCCTTTTACTACTATCATTACCTGTTTTAGCAGGAGCTATTACTATACTCTTAACTGACCGAAATTTTAA
>GBML36883-19|Dosidicus_gigas|COI-5P|MK336925
TACGATGAGAAGGTCTCCAAATAGAACGACTACCCTTGTTTGCATGATCTGTCTTTATTACTGCCATCCTTTTACTACTATCATTACCTGTTTTAGCAGGAGCTATTACTATACTCTTAACTGACCGAAATTTTAA
>GBML36884-19|Dosidicus_gigas|COI-5P|MK336926
TACGATGAGAAGGTCTCCAAATAGAACGACTACCCTTGTTTGCATGATCTGTCTTTATTACTGCCATCCTTTTACTACTATCATTACCTGTTTTAGCAGGAGCTATTACTATACTCTTAACTGACCGAAATTTTAA
>GBML36885-19|Dosidicus_gigas|COI-5P|MK336927
TACGATGAGAAGGTCTCCAAATAGAACGACTACCCTTGTTTGCATGATCTGTCTTTATTACTGCCATCCTTTTACTACTATCATTACCTGTTTTAGCAGGAGCTATTACTATACTCTTAACTGACCGAAATTTTAA
>GBML36886-19|Dosidicus_gigas|COI-5P|MK336928
TACGATGAGAAGGTCTCCAAATAGAACGACTACCCTTGTTTGCATGATCTGTCTTTATTACTGCCATCCTTTTACTACTATCATTACCTGTTTTAGCAGGAGCTATTACTATACTCTTAACTGACCGAAATTTTAA
>GBML36887-19|Dosidicus_gigas|COI-5P|MK336929
TACGATGAGAAGGTCTCCAAATAGAACGACTACCCTTGTTTGCATGATCTGTCTTTATTACTGCCATCCTTTTACTACTATCATTACCTGTTTTAGCAGGAGCTATTACTATACTCCTAACTGACCGAAATTTTAA
>GBML36888-19|Dosidicus_gigas|COI-5P|MK336930
TACGATGAGAAGGTCTCCAAATAGAACGACTACCCTTGTTTGCATGATCTGTCTTTATTACTGCCATCCTTTTACTACTATCATTACCTGTTTTAGCAGGAGCTATTACTATACTCTTAACTGACCGAAATTTTAA
>GBML36889-19|Dosidicus_gigas|COI-5P|MK336931
TACGATGAGAAGGTCTCCAAATAGAACGACTACCCTTGTTTGCATGATCTGTCTTTATTACTGCCATCCTTTTACTACTATCATTACCTGTTTTAGCAGGAGCTATTACTATACTCTTAACTGACCGAAATTTTAA
>GBML36890-19|Dosidicus_gigas|COI-5P|MK336932
TACGATGAGAAGGTCTCCAAATAGAACGACTACCCTTGTTTGCATGATCTGTCTTTATTACTGCCATCCTTTTACTACTATCATTACCTGTTTTAGCAGGAGCTATTACTATACTCTTAACTGACCGAAATTTTAA
>GBML36891-19|Dosidicus_gigas|COI-5P|MK336933
TACGATGAGAAGGTCTCCAAATAGAACGACTACCCTTGTTTGCATGATCTGTCTTTATTACTGCCATCCTTTTACTACTATCATTACCTGTTTTAGCAGGAGCTATTACTATACTCTTAACTGACCGAAATTTTAA
>GBML36892-19|Dosidicus_gigas|COI-5P|MK336934
TACGATGAGAAGGTCTCCAAATAGAACGACTACCCTTGTTTGCATGATCTGTCTTTATTACTGCCATCCTTTTACTACTATCATTACCTGTTTTAGCAGGAGCTATTACTATACTCTTAACTGACCGAAATTTTAA
>GBML36893-19|Dosidicus_gigas|COI-5P|MK336935
TACGATGAGAAGGTCTCCAAATAGAACGACTACCCTTGTTTGCATGATCTGTCTTTATTACTGCCATCCTTTTACTACTATCATTACCTGTTTTAGCAGGAGCTATTACTATACTCTTAACTGACCGAAATTTTAA
>GBML36894-19|Dosidicus_gigas|COI-5P|MK336936
TACGATGAGAAGGTCTCCAAATAGAACGACTACCCTTGTTTGCATGATCTGTCTTTATTACTGCCATCCTTTTACTACTATCATTACCTGTTTTAGCAGGAGCTATTACTATACTCTTAACTGACCGAAATTTTAA
>GBML36895-19|Dosidicus_gigas|COI-5P|MK336937
TACGATGAGAAGGTCTCCAAATAGAACGACTACCCTTGTTTGCATGATCTGTCTTTATTACTGCCATCCTTTTACTACTATCATTACCTGTTTTAGCAGGAGCTATTACTATACTCTTAACTGACCGAAATTTTAA
>GBML36896-19|Dosidicus_gigas|COI-5P|MK336938
TACGATGAGAAGGTCTCCAAATAGAACGACTACCCTTGTTTGCATGATCTGTCTTTATTACTGCCATCCTTTTACTACTATCATTACCTGTTTTAGCAGGAGCTATTACTATACTCTTAACTGACCGAAATTTTAA
>GBML36897-19|Dosidicus_gigas|COI-5P|MK336939
TACGATGAGAAGGTCTCCAAATAGAACGACTACCCTTGTTTGCATGATCTGTCTTTATTACTGCCATCCTTTTACTACTATCATTACCTGTTTTAGCAGGAGCTATTACTATACTCTTAACTGACCGAAATTTTAA
>GBML36898-19|Dosidicus_gigas|COI-5P|MK336940
TACGATGAGAAGGTCTCCAAATAGAACGACTACCCTTGTTTGCATGATCTGTCTTTATTACTGCCATCCTTTTACTACTATCATTACCTGTTTTAGCGGGAGCTATTACTATACTCTTAACTGACCGAAATTTTAA
>GBML36899-19|Dosidicus_gigas|COI-5P|MK336941
TACGATGAGAAGGTCTCCAAATAGAACGACTACCCTTGTTTGCATGATCTGTCTTTATTACTGCCATCCTTTTACTACTATCATTACCTGTTTTAGCAGGAGCTATTACTATACTCTTAACTGACCGAAATTTTAA
>GBML36900-19|Dosidicus_gigas|COI-5P|MK336942
TACGATGAGAAGGTCTCCAAATAGAACGACTACCCTTGTTTGCATGATCTGTCTTTATTACTGCCATCCTTTTACTACTATCATTACCTGTTTTAGCAGGAGCTATTACTATACTCTTAACTGACCGAAATTTTAA
>GBML36901-19|Dosidicus_gigas|COI-5P|MK336943
TACGATGAGAAGGTCTCCAAATAGAACGACTACCCTTGTTTGCATGATCTGTCTTTATTACTGCCATCCTTTTACTACTATCATTACCTGTTTTAGCAGGAGCTATTACTATACTCTTAACTGACCGAAATTTTAA
>GBML36902-19|Dosidicus_gigas|COI-5P|MK336944
TACGATGAGAAGGTCTCCAAATAGAACGACTACCCTTGTTTGCATGATCTGTCTTTATTACTGCCATCCTTTTACTACTATCATTACCTGTTTTAGCAGGAGCTATTACTATACTCTTAACTGACCGAAATTTTAA
>GBML36903-19|Dosidicus_gigas|COI-5P|MK336945
TACGATGAGAAGGTCTCCAAATAGAACGACTACCCTTGTTTGCATGATCTGTCTTTATTACTGCCATCCTTTTACTACTATCATTACCTGTTTTAGCAGGAGCTATTACTATACTCTTAACTGACCGAAATTTTAA
>GBML36904-19|Dosidicus_gigas|COI-5P|MK336946
TACGATGAGAAGGTCTCCAAATAGAACGACTACCCTTGTTTGCATGATCTGTCTTTATTACTGCCATCCTTTTACTACTATCATTACCTGTTTTAGCAGGAGCTATTACTATACTCTTAACTGACCGAAATTTTAA
>GBML36905-19|Dosidicus_gigas|COI-5P|MK336947
TACGATGAGAAGGTCTCCAAATAGAACGACTACCCTTGTTTGCATGATCTGTCTTCATTACTGCCATCCTTTTACTACTATCATTACCTGTTTTAGCAGGAGCTATTACTATACTCTTAACTGACCGAAATTTTAA
>GBML36906-19|Dosidicus_gigas|COI-5P|MK336948
TACGATGAGAAGGTCTCCAAATAGAACGACTACCCTTGTTTGCATGATCTGTCTTTATTACTGCCATCCTTTTACTACTATCATTACCTGTTTTAGCAGGAGCTATTACTATACTCTTAACTGACCGAAATTTTAA
>GBML36907-19|Dosidicus_gigas|COI-5P|MK336949
TACGATGAGAAGGTCTCCAAATAGAACGACTACCCTTGTTTGCATGATCTGTCTTTATTACTGCCATCCTTTTACTACTATCATTACCTGTTTTAGCAGGAGCTATTACTATACTCTTAACTGACCGAAATTTTAA
>GBML36908-19|Dosidicus_gigas|COI-5P|MK336950
TACGATGAGAAGGTCTCCAAATAGAACGACTACCCTTGTTTGCATGATCTGTCTTTATTACTGCCATCCTTTTACTACTATCATTACCTGTTTTAGCAGGAGCTATTACTATACTCTTAACTGACCGAAATTTTAA
>GBML36909-19|Dosidicus_gigas|COI-5P|MK336951
TACGATGAGAAGGTCTCCAAATAGAACGACTACCCTTGTTTGCATGATCTGTCTTTATTACTGCCATCCTTTTACTACTATCATTACCTGTTTTAGCAGGAGCTATTACTATACTCTTAACTGACCGAAATTTTAA
>GBML36910-19|Dosidicus_gigas|COI-5P|MK336952
TACGATGAGAAGGTCTCCAAATAGAACGACTACCCTTGTTTGCATGATCTGTCTTTATTACTGCCATCCTTTTACTACTATCATTACCTGTTTTAGCAGGAGCTATTACTATACTCTTAACTGACCGAAATTTTAA
>GBML36911-19|Dosidicus_gigas|COI-5P|MK336953
TACGATGAGAAGGTCTCCAAATAGAACGACTACCCTTGTTTGCATGATCTGTCTTTATTACTGCCATCCTTTTACTACTATCATTACCTGTTTTAGCAGGGGCTATTACTATACTCTTAACTGACCGAAATTTTAA
>GBML36912-19|Dosidicus_gigas|COI-5P|MK336954
TACGATGAGAAGGTCTCCAAATAGAACGACTACCCTTGTTTGCATGATCTGTCTTTATTACTGCCATCCTTTTACTACTATCATTACCTGTTTTAGCAGGAGCTATTACTATACTCTTAACTGACCGAAATTTTAA
>GBML36913-19|Dosidicus_gigas|COI-5P|MK336955
TACGATGAGAAGGTCTCCAAATAGAACGACTACCCTTGTTTGCATGATCTGTCTTTATTACTGCCATCCTTTTACTACTATCATTACCTGTTTTAGCAGGAGCTATTACTATACTCTTAACTGACCGAAATTTTAA
>GBML36914-19|Dosidicus_gigas|COI-5P|MK336956
TACGATGAGAAGGTCTCCAAATAGAACGACTACCCTTGTTTGCATGATCTGTCTTTATTACTGCCATCCTTTTACTACTATCATTACCTGTTTTAGCAGGAGCTATTACTATACTCTTAACTGACCGAAATTTTAA
>GBML36915-19|Dosidicus_gigas|COI-5P|MK336957
TACGATGAGAAGGTCTCCAAATAGAACGACTACCCTTGTTTGCATGATCTGTCTTTATTACTGCCATCCTTTTACTACTATCATTACCTGTTTTAGCAGGAGCTATTACTATACTCTTAACTGACCGAAATTTTAA
>GBMNA9422-19|Dosidicus_gigas|COI-5P|EU068697
TACGATGAGAAGGTCTCCAAATAGAACGACTACCCTTGTTTGCATGATCTGTCTTTATTACTGCCATCCTTTTACTACTATCATTACCTGTTTTAGCAGGAGCTATTACTATACTCTTAACTGACCGAAATTTTAA
>GBMNB72878-20|Dosidicus_gigas|COI-5P|MN786641
TACGATGAGAAGGTCTCCAAATAGAACGACTACCCTTGTTTGCATGATCTGTCTTTATTACTGCCATCCTTTTACTACTATCATTACCTGTTTTAGCAGGAGCTATTACTATACTCTTAACTGACCGAAATTTTAA
>GBMNB72879-20|Dosidicus_gigas|COI-5P|MN786642
TACGATGAGAAGGTCTCCAAATAGAACGACTACCCTTGTTTGCATGATCTGTCTTTATTACTGCCATCCTTTTACTACTATCATTACCTGTTTTAGCAGGAGCTATTACTATACTCTTAACTGACCGAAATTTTAA
>GBMNC30335-20|Dosidicus_gigas|COI-5P|MN977153
TACGATGAGAAGGTCTCCAAATAGAACGACTACCCTTGTTTGCATGATCTGTCTTTATTACTGCCATCCTTTTACTACTATCATTACCTGTTTTAGCAGGAGCTATTACTATACTCTTAACTGACCGAAATTTTAA
>GBMNC30336-20|Dosidicus_gigas|COI-5P|MN977152
TACGATGAGAAGGTCTCCAAATAGAACGACTACCCTTGTTTGCATGATCTGTCTTTATTACTGCCATCCTTTTACTACTATCATTACCTGTTTTAGCAGGAGCTATTACTATACTCTTAACTGACCGAAATTTTAA
>HBSSC007-09|Dosidicus_gigas|COI-5P|JN802503
TACGATGAGAAGGTCTCCAAATAGAACGACTACCCTTGTTTGCATGATCTGTCTTTATTACTGCCATCCTTTTACTACTATCATTACCTGTTTTAGCAGGAGCTATTACTATACTCTTAACTGACCGAAATTTTAA
>HBSSC053-09|Dosidicus_gigas|COI-5P|JN802387
TACGATGAGAAGGTCTCCAAATAGAACGACTACCCTTGTTTGCATGATCTGTCTTTATTACTGCCATCCTTTTACTACTATCATTACCTGTTTTAGCAGGAGCTATTACTATACTCTTAACTGACCGAAATTTTAA
>HBSSC070-09|Dosidicus_gigas|COI-5P|JN802504
TACGATGAGAAGGTCTCCAAATAGAACGACTACCCTTGTTTGCATGATCTGTCTTTATTACTGCCATCCTTTTACTACTATCATTACCTGTTTTAGCAGGAGCTATTACTATACTCTTAACTGACCGAAATTTTAA
>HBSSC082-09|Dosidicus_gigas|COI-5P|JN802505
TACGATGAGAAGGTCTCCAAATAGAACGACTACCCTTGTTTGCATGATCTGTCTTTATTACTGCCATCCTTTTACTACTATCATTACCTGTTTTAGCAGGAGCTATTACTATACTCTTAACTGACCGAAATTTTAA
>HBSSC094-09|Dosidicus_gigas|COI-5P|JN802506
TACGATGAGAAGGTCTCCAAATAGAACGACTACCCTTGTTTGCATGATCTGTCTTTATTACTGCCATCCTTTTACTACTATCATTACCTGTTTTAGCAGGAGCTATTACTATACTCTTAACTGACCGAAATTTTAA
>HBSSC106-09|Dosidicus_gigas|COI-5P|JN802507
TACGATGAGAAGGTCTCCAAATAGAACGACTACCCTTGTTTGCATGATCTGTCTTTATTACTGCCATCCTTTTACTACTATCATTACCTGTTTTAGCAGGAGCTATTACTATACTCTTAACTGACCGAAATTTTAA
>HBSSC108-09|Dosidicus_gigas|COI-5P|JN802508
TACGATGAGAAGGTCTCCAAATAGAACGACTACCCTTATTTGCATGATCTGTCTTTATTACTGCCATCCTTTTACTACTATCATTACCTGTTTTAGCAGGAGCTATTACTATACTCTTAACTGACCGAAATTTTAA
>HBSSC110-09|Dosidicus_gigas|COI-5P|JN802388
TACGATGAGAAGGTCTCCAAATAGAACGACTACCCTTATTTGCATGATCTGTCTTTATTACTGCCATCCTTTTACTACTATCATTACCTGTTTTAGCAGGAGCTATTACTATACTCTTAACTGACCGAAATTTTAA
>HBSSC118-09|Dosidicus_gigas|COI-5P|JN802509
TACGATGAGAAGGTCTCCAAATAGAACGACTACCTTTGTTTGCATGATCTGTCTTTATTACTGCCATCCTTTTACTACTATCATTACCTGTTTTAGCAGGAGCTATTACTATACTCTTAACTGACCGAAATTTTAA
>HBSSC130-09|Dosidicus_gigas|COI-5P|JN802510
TACGATGAGAAGGTCTCCAAATAGAACGACTACCCTTGTTTGCATGATCTGTCTTTATTACTGCCATCCTTTTACTACTATCATTACCTGTTTTAGCAGGAGCTATTACTATACTCTTAACTGACCGAAATTTTAA
>HBSSC165-10|Dosidicus_gigas|COI-5P|JN802382
TACGATGAGAAGGTCTCCAAATAGAACGACTACCCTTGTTTGCATGATCTGTCTTTATTACTGCCATCCTTTTACTACTATCATTACCTGTTTTAGCAGGAGCTATTACTATACTCTTAACTGACCGAAATTTTAA
>HBSSC167-10|Dosidicus_gigas|COI-5P|JN802511
TACGATGAGAAGGTCTCCAAATAGAACGACTACCCTTGTTTGCATGATCTGTCTTTATTACTGCCATCCTTTTACTACTATCATTACCTGTTTTAGCAGGAGCTATTACTATACTCTTAACTGACCGAAATTTTAA
>HBSSC169-10|Dosidicus_gigas|COI-5P|JN802381
TACGATGAGAAGGTCTCCAAATAGAACGACTACCCTTGTTTGCATGATCTGTCTTTATTACTGCCATCCTTTTACTACTATCATTACCTGTTTTAGCAGGAGCTATTACTATACTCTTAACTGACCGAAATTTTAA
>HBSSC172-10|Dosidicus_gigas|COI-5P|JN802380
TACGATGAGAAGGTCTCCAAATAGAACGACTACCCTTNTTTGCATGATCTGTCTTTATTACTGCCATCCTTTTACTACTATCATTACCTGTTTTAGCAGGAGCTATTACTATACTCTTAACTGACCGAAATTTTAA
>HBSSC180-10|Dosidicus_gigas|COI-5P|JN802379
TACGATGAGAAGGTCTCCAAATAGAACGACTACCCTTGTTTGCATGATCTGTCTTTATTACTGCCATCCTTTTACTACTATCATTACCTGTTTTAGCAGGAGCTATTACTATACTCTTAACTGACCGAAATTTTAA
>HBSSC183-10|Dosidicus_gigas|COI-5P|JN802386
TACGATGAGAAGGTCTCCAAATAGAACGACTACCCTTGTTTGCATGATCTGTCTTTATTACTGCCATCCTTTTACTACTATCATTACCTGTTTTAGCAGGAGCTATTACTATACTCTTAACTGACCGAAATTTTAA
>HBSSC195-10|Dosidicus_gigas|COI-5P|JN802385
TACGATGAGAAGGTCTCCAAATAGAACGACTACCCTTGTTTGCATGATCTGTCTTTATTACTGCCATCCTTTTACTACTATCATTACCTGTTTTAGCAGGAGCTATTACTATACTCTTGACTGACCGAAATTTTAA
>HBSSC207-10|Dosidicus_gigas|COI-5P|JN802384
TACGATGAGAAGGTCTCCAAATAGAACGACTACCCTTGTTTGCATGATCTGTCTTTATTACTGCCATCCTTTTACTACTATCATTACCTGTTTTAGCAGGAGCTATTACTATACTCTTAACTGACCGAAATTTTAA
>HBSSC216-10|Dosidicus_gigas|COI-5P|JN802383
TACGATGAGAAGGTCTCCAAATAGAACGACTACCCTTGTTTGCATGATCTGTCTTTATTACTGCCATCCTTTTACTACTATCATTACCTGTTTTAGCAGGAGCTATTACTATACTCTTAACTGACCGAAATTTTAA
>MMMOL062-12|Dosidicus_gigas|COI-5P
TACGATGAGAAGGTCTCCAAATAGAACGACTACCCTTATTTGCATGATCTGTCTTTATTACTGCCATCCTTTTACTACTATCATTACCTGTTTTAGCAGGAGCTATTACTATACTCTTAACTGACCGAAATTTTAA
