# Supplementary material for: Development and validation of versatile species-specific primer assays for eDNA monitoring and authentication of 10 commercially important Peruvian marine species
Source: PLoS One. 2025 Jul 2;20(7):e0313181. doi: 10.1371/journal.pone.0313181 (PMC12221000; doi:10.1371/journal.pone.0313181)
Supplement: S5 File — The FASTA file can be found in OSF: https://osf.io/h8ya9/files/osfstorage. (FASTA) [file pone.0313181.s013.fasta]

>PRIMER_SET_PAAD165F_AND_PAAD165R_(reverse_complemented)
ATACCAAGTCCCCCTATTTATC--------------------------------------------------------------------------------------------------------------------------TGATCCCATCCTCTACCAACA
>Paralichthys_adspersus_FCHIL116-06
ATACCAAGTCCCCCTATTTATCTGAGCCGTACTAATTACGGCCGTCCTCCTACTTCTTTCCCTACCAGTCCTAGCCGCTGGCATCACAATGCTACTCACAGACCGAAACCTGAATACAACCTTCTTTGACCCTGCAGGGGGAGGTGATCCCATCCTCTACCAACA
>Paralichthys_adspersus_FCHIL117-06
ATACCAAGTCCCCCTATTTATCTGAGCCGTACTAATTACGGCCGTCCTCCTACTTCTTTCCCTACCAGTCCTAGCCGCTGGCATCACAATGCTACTCACAGACCGAAACCTGAATACAACCTTCTTTGACCCTGCAGGGGGAGGTGATCCCATCCTCTACCAACA
>Paralichthys_adspersus_FCHIL118-06
ATACCAAGTCCCCCTATTTATCTGAGCCGTACTAATTACGGCCGTCCTCCTACTTCTTTCCCTACCAGTCCTAGCCGCTGGCATCACAATGCTACTCACAGACCGAAACCTGAATACAACCTTCTTTGACCCTGCAGGGGGAGGTGATCCCATCCTCTACCAACA
>Paralichthys_adspersus_FCHIL119-06
ATACCAAGTCCCCCTATTTATCTGAGCCGTACTAATTACGGCCGTCCTCCTACTTCTTTCCCTACCAGTCCTAGCCGCTGGCATCACAATGCTACTCACAGACCGAAACCTGAATACAACCTTCTTTGACCCTGCAGGGGGAGGTGATCCCATCCTCTACCAACA
>Paralichthys_adspersus__FCHIL120-06
ATACCAAGTCCCCCTATTTATCTGAGCCGTACTAATTACGGCCGTCCTCCTACTTCTTTCCCTACCAGTCCTAGCCGCTGGCATCACAATGCTACTCACAGACCGAAACCTGAATACAACCTTCTTTGACCCTGCAGGGGGAGGTGATCCCATCCTCTACCAACA
>Paralichthys_adspersus_FISHP054-15
ATACCAAGTCCCCCTATTTATCTGAGCCGTACTAATTACGGCCGTCCTCCTACTTCTTTCCCTACCAGTCCTAGCCGCTGGCATCACAATGCTACTCACAGACCGAAACCTGAATACAACCTTCTTTGACCCTGCAGGGGGAGGTGATCCCATCCTCTACCAACA
>Paralichthys_adspersus_FISHP055-15
ATACCAAGTCCCCCTATTTATCTGAGCCGTACTAATTACGGCCGTCCTCCTACTTCTTTCCCTACCAGTCCTAGCCGCTGGCATCACAATGCTACTCACAGACCGAAACCTGAATACAACCTTCTTTGACCCTGCAGGGGGAGGTGATCCCATCCTCTACCAACA
>Paralichthys_adspersus_FISHP056-15
ATACCAAGTCCCCCTATTTATCTGAGCCGTACTAATTACGGCCGTCCTCCTACTTCTTTCCCTACCAGTCCTAGCCGCTGGCATCACAATGCTACTCACAGACCGAAACCTGAATACAACCTTCTTTGACCCTGCAGGGGGAGGTGATCCCATCCTCTACCAACA
>Paralichthys_adspersus_FISHP057-15
ATACCAAGTCCCCCTATTTATCTGAGCCGTACTAATTACGGCCGTCCTCCTACTTCTTTCCCTACCAGTCCTAGCCGCTGGCATCACAATGCTACTCACAGACCGAAACCTGAATACAACCTTCTTTGACCCTGCAGGGGGAGGTGATCCCATCCTCTACCAACA
>Paralichthys_adspersus_FISHP058-15
ATACCAAGTCCCCCTATTTATCTGAGCCGTACTAATTACGGCCGTCCTCCTACTTCTTTCTCTACCAGTCCTAGCCGCTGGCATCACAATGCTACTCACAGACCGAAACCTGAATACAACCTTCTTTGACCCTGCAGGGGGAGGTGATCCCATCCTCTACCAACA
>Paralichthys_adspersus_FISHP059-15
ATACCAAGTCCCCCTATTTATCTGAGCCGTACTAATTACGGCCGTCCTCCTACTTCTTTCCCTACCAGTCCTAGCCGCTGGCATCACAATGCTACTCACAGACCGAAACCTGAATACAACCTTCTTTGACCCTGCAGGGGGAGGTGATCCCATCCTCTACCAACA
>Paralichthys_adspersus_FISHP160-15
ATACCAAGTCCCCCTATTTATCTGAGCCGTACTAATTACGGCCGTCCTCCTACTTCTTTCCCTACCAGTCCTAGCCGCTGGCATCACAATGCTACTCACAGACCGAAACCTGAATACAACCTTCTTTGACCCTGCAGGGGGAGGTGATCCCATCCTCTACCAACA
>Paralichthys_adspersus_PQ459815
ATACCAAGTCCCCCTATTTATCTGAGCCGTACTAATTACGGCCGTCCTCCTACTTCTTTCCCTACCAGTCCTAGCCGCTGGCATCACAATGCTACTCACAGACCGAAACCTGAATACAACCTTCTTTGACCCTGCAGGGGGAGGTGACCCCATCCTCTACCAACA
>Paralichthys_adspersus_PQ459816
ATACCAAGTCCCCCTATTTATCTGAGCCGTACTAATTACGGCCGTCCTCCTACTTCTTTCCCTACCAGTCCTAGCCGCTGGCATCACAATGCTACTCACAGACCGAAACCTGAATACAACCTTCTTTGACCCTGCAGGGGGAGGTGACCCCATCCTCTACCAACA
>Paralichthys_adspersus_PQ459817
ATACCAAGTCCCCCTATTTATCTGAGCCGTACTAATTACGGCCGTCCTCCTACTTCTTTCCCTACCAGTCCTAGCCGCTGGCATCACAATGCTACTCACAGACCGAAACCTGAATACAACCTTCTTTGACCCTGCAGGGGGAGGTGATCCCATCCTCTACCAACA
>Paralichthys_adspersus_PQ459818
ATACCAAGTCCCCCTATTTATCTGAGCCGTACTAATTACGGCCGTCCTCCTACTTCTTTCCCTACCAGTCCTAGCCGCTGGCATCACAATGCTACTCACAGACCGAAACCTGAATACAACCTTCTTTGACCCTGCAGGGGGAGGTGATCCCATCCTCTACCAACA
>Paralichthys_adspersus_PQ459819
ATACCAAGTCCCCCTATTTATCTGAGCCGTACTAATTACGGCCGTCCTCCTACTTCTTTCCCTACCAGTCCTAGCCGCTGGCATCACAATGCTACTCACAGACCGAAACCTGAATACAACCTTCTTTGACCCTGCAGGGGGAGGTGATCCCATCCTCTACCAACA
>Paralichthys_adspersus_PQ459820
ATACCAAGTCCCCCTATTTATCTGAGCCGTACTAATTACGGCCGTCCTCCTACTTCTTTCCCTACCAGTCCTAGCCGCTGGCATCACAATGCTACTCTCAGACCGAAACCTGAATACAACCTTCTTTGACCCTGCAGGGGGAGGTGATCCCATCCTCTACCAACA
>Paralichthys_adspersus_PQ459821
ATACCAAGTCCCCCTATTTATCTGAGCCGTACTAATTACGGCCGTCCTCCTACTTCTTTCCCTACCAGTCCTAGCCGCTGGCATCACAATGCTACTCACAGACCGAAACCTGAATACAACCTTCTTTGACCCTGCAGGGGGAGGTGATCCCATCCTCTACCAACA
>Paralichthys_adspersus_PQ459822
ATACCAAGTCCCCCTATTTATCTGAGCCGTACTAATTACGGCCGTCCTCCTACTTCTTTCCCTACCAGTCCTAGCCGCTGGCATCACAATGCTACTCACAGACCGAAACCTGAATACAACCTTCTTTGACCCTGCAGGGGGAGGTGATCCCATCCTCTACCAACA
>Paralichthys_adspersus_PQ459823
ATACCAAGTCCCCCTATTTATCTGAGCCGTACTAATTACGGCCGTCCTCCTACTTCTTTCCCTACCAGTCCTAGCCGCTGGCATCACAATGCTACTCACAGACCGAAACCTGAATACAACCTTCTTTGACCCTGCAGGGGGAGGTGATCCCATCCTCTACCAACA
>Paralichthys_adspersus_PQ459824
ATACCAAGTCCCCCTATTTATCTGAGCCGTACTAATTACGGCCGTCCTCCTACTTCTTTCCCTACCAGTCCTAGCCGCTGGCATCACAATGCTACTCACAGACCGAAACCTGAATACAACCTTCTTTGACCCTGCAGGGGGAGGTGATCCCATCCTCTACCAACA
>Paralichthys_adspersus_PQ459825
ATACCAAGTCCCCCTATTTATCTGAGCCGTACTAATTACGGCCGTCCTCCTACTTCTTTCCCTACCAGTCCTAGCCGCTGGCATCACAATGCTACTCACAGACCGAAACCTGAATACAACCTTCTTTGACCCTGCAGGGGGAGGTGATCCCATCCTCTACCAACA
>Paralichthys_adspersus_PP092941
ATACCAAGTCCCCCTATTTATCTGAGCCGTACTAATTACGGCCGTCCTCCTACTTCTTTCCCTACCAGTCCTAGCCGCTGGCATCACAATGCTACTCACAGACCGAAACCTGAATACAACCTTCTTTGACCCTGCAGGGGGAGGTGATCCCATCCTCTACCAACA
