# Supplementary material for: Development and validation of versatile species-specific primer assays for eDNA monitoring and authentication of 10 commercially important Peruvian marine species
Source: PLoS One. 2025 Jul 2;20(7):e0313181. doi: 10.1371/journal.pone.0313181 (PMC12221000; doi:10.1371/journal.pone.0313181)
Supplement: S6 File — The FASTA file can be found in OSF: https://osf.io/h8ya9/files/osfstorage. (FASTA) [file pone.0313181.s014.fasta]

>PRIMER SET PAAD165F AND PAAD165R (reverse complemented)
ATACCAAGTCCCCCTATTTATC--------------------------------------------------------------------------------------------------------------------------TGATCCCATCCTCTACCAACA
>Paralicthys_adspersus_NC_057273.1
ATACCAAGTCCCCCTATTTATCTGAGCCGTACTAATTACGGCCGTCCTCCTACTTCTTTCCCTACCAGTCCTAGCCGCTGGCATCACAATGCTACTCACAGACCGAAACCTGAATACAACCTTCTTTGACCCTGCAGGGGGAGGTGATCCCATCCTCTACCAACA
>Paralichthys_patagonicus_JX124847.1
ATACCAAATTCCGCTGTTTGTGTGAGCCGTACTGATTACAGCCGTTCTCCTACTCCTTTCCCTCCCAGTCCTAGCCGCTGGTATTACAATACTACTCACAGATCGGAACCTAAATACAACCTTCTTTGACCCTGCAGGGGGAGGTGACCCCATCCTCTACCAACA
>Paralichthys_woolmani_MN880580
GTATCAAGTCCCCCTATTTATTTGAGCCGTACTAATTACAGCTGTCCTATTACTTCTTTCTCTCCCAGTCTTAGCTGCTGGCATTACAATACTGCTGACAGACCGAAACCTAAATACCACGTTCTTTGACCCTGCAGGAGGGGGTGATCCAATCCTCTACCAACA
>Paralichthys_californicus_MN756428.2
ATATCAAATCCCACTGTTTGTCTGAACTGTCTTAATTACAGCAGTCCTACTACTTCTCTCCCTTCCAGTCCTAGCCGCTGGAATTACAATACTGCTCACAGACCGAAACCTGAATACAACTTTCTTTGACCCTGCGGGAGGAGGGGATCCCATCCTTTACCAACA
>Paralichthys_isosceles_JQ365475.1
GTACCAAATCCCACTATTTGTCTGGGCCGTACTAATTACAGCCGTCCTCTTATTACTCTCCCTGCCCGTCTTAGCCGCTGGCATTACAATACTACTCACAGATCGAAACCTAAACACCACCTTCTTTGACCCTGCCGGAGGGGGAGATCCCATCCTGTACCAACA
>Paralichthys_olivaceus_NC_002386.1
ATACCAAATTCCCCTGTTTGTCTGAGCCGTCCTAATTACGGCTGTCCTGCTGCTCCTCTCGCTGCCAGTTTTAGCCGCCGGTATTACAATACTGCTTACAGACCGAAACCTTAATACAACATTCTTTGACCCTGCAGGAGGAGGGGATCCAATCCTCTACCAACA
>Paralichthys_dentatus_NC_029476.1
ATACCAAATACCCTTATTTATTTGGGCCGTACTGATTACAGCTGTCCTCTTACTCCTCTCTCTGCCAGTCCTAGCCGCTGGCATTACAATACTGCTGACGGACCGGAACCTGAATACAACCTTCTTTGACCCTGCAGGAGGGGGCGACCCAATCCTCTACCAGCA
>Paralichthys_albigutta_SMSA512-09
GTACCAAATGCCACTATTTATTTGAGCCGTCCTAATTACAGCTGTCCTGCTACTATTGTCTCTTCCAGTCCTAGCTGCTGGCATTACAATACTGCTCACAGACCGGAACCTCAATACAACATTCTTTGATCCTGCAGGAGGGGGTGACCCAATCCTCTACCAACA
>Paralichthys_isosceles_FARG058-06
GTACCAAATCCCGCTGTTTGTGTGAGCCGTACTAATTACTGCTGTCCTCCTGCTTCTCTCCCTCCCAGTCCTAGCCGCTGGTATTACGATACTCTTAACAGATCGAAACCTTAACACCACATTCTTTGACCCCGCCGGAGGGGGTGACCCAATCCTTTACCAACA
>Paralichthys_lethostigma_NC_029223.1
GTATCAAATACCCCTATTTATTTGAGCTGTACTCATTACAGCCGTCCTATTACTCCTATCTCTTCCAGTCCTAGCCGCCGGCATTACTATACTACTAACGGACCGTAACCTAAATACAACTTTCTTCGACCCTGCAGGAGGGGGAGACCCAATTCTCTACCAACA
>Paralichthys_brasiliensis_BAHIA436-15
GTACCAAATCCCCCTCTTTGTCTGGGCCGTGTTAATTACAGCCGTTCTTCTCCTCCTCTCTCTGCCCGTCCTAGCTGCTGGGATTACAATACTACTAACAGATCGAAACCTTAACACAACTTTTTTTGATCCTGCAGGAGGTGGTGACCCAATCCTTTACCAACA
