# Supplementary material for: Development and validation of versatile species-specific primer assays for eDNA monitoring and authentication of 10 commercially important Peruvian marine species
Source: PLoS One. 2025 Jul 2;20(7):e0313181. doi: 10.1371/journal.pone.0313181 (PMC12221000; doi:10.1371/journal.pone.0313181)
Supplement: S7 File — The FASTA file can be found in OSF: https://osf.io/h8ya9/files/osfstorage. (FASTA) [file pone.0313181.s015.fasta]

>PRIMER_SET_ETROP162F_AND_ETROP162R_(reverse_complemented)
TATCAACATGAAGCCCACAT----------------------------------------------------------------------------------------------------------------------TTTGAACACAACCTTCTTTGACCC
>ANGBF40783-19|Etropus_ectenes|COI-5P|MH194424
CATTAACATGAAGCCCACATCCGTCACAATGTACCAAATCCCCCTATTTGTGTGGGCTGTTCTCATTACTGCAGTCTTACTCTTGCTTTCCCTCCCGGTTCTCGCTGCAGGTATTACAATATTATTAACAGACCGTAATTTAAACACAACCTTCTTTGACCC
>ANGBF40784-19|Etropus_ectenes|COI-5P|MH194425
CATTAACATGAAGCCCACATCCGTCACAATGTACCAAATCCCCCTATTTGTGTGGGCTGTTCTCATTACTGCAGTCTTACTCTTGCTTTCCCTCCCGGTTCTCGCTGCAGGTATTACAATATTATTAACAGACCGTAATTTAAACACAACCTTCTTTGACCC
>PISPE033-17|Etropus_ectenes|COI-5P
CATTAACATGAAGCCCACATCCGTCACAATGTACCAAATCCCCCTATTTGTGTGGGCTGTTCTCATTACTGCAGTCTTACTCTTGCTTTCCCTCCCGGTTCTCGCTGCAGGTATTACAATATTATTAACAGACCGTAATTTAAACACAACCTTCTTTGACCC
>PISPE034-17|Etropus_ectenes|COI-5P
CATTAACATGAAGCCCACATCCGTCACAATGTACCAAATCCCCCTATTTGTGTGGGCTGTTCTCATTACTGCAGTCTTACTCTTGCTTTCCCTCCCGGTTCTCGCTGCAGGTATTACAATATTATTAACAGACCGTAATTTAAACACAACCTTCTTTGACCC
>PISPE035-17|Etropus_ectenes|COI-5P
CATTAACATGAAGCCCACATCCGTCACAATGTACCAAATCCCCCTATTTGTGTGGGCTGTTCTCATTACTGCAGTCTTACTCTTGCTTTCCCTCCCGGTTCTCGCTGCAGGTATTACAATATTATTAACAGACCGTAATTTAAACACAACCTTCTTTGACCC
>KY402431.1_Etropus_crossotus_voucher_MUFAL1782_cytochrome_c_oxidase_subunit_I_(COI)_gene_partial_cds_mitochondrial
TATCAACATGAAGCCCACATCCGTCACAATATACCAAATCCCACTATTTGTGTGGGCCGTACTCATCACTGCAGTACTACTCCTGCTCTCACTGCCAGTTCTCGCAGCAGGCATTACAATATTACTTACAGACCGTAATTTGAACACAACCTTCTTTGACCC
>KY402432.1_Etropus_crossotus_voucher_MUFAL1781_cytochrome_c_oxidase_subunit_I_(COI)_gene_partial_cds_mitochondrial
TATCAACATGAAGCCCACATCCGTCACAATATACCAAATCCCACTATTTGTGTGGGCCGTACTCATCACTGCAGTACTACTCCTGCTCTCACTGCCAGTTCTCGCAGCAGGCATTACAATATTACTTACAGACCGTAATTTGAACACAACCTTCTTTGACCC
>JQ365345.1_Etropus_crossotus_voucher_HRCB:46906_cytochrome_oxidase_subunit_1_(COI)_gene_partial_cds_mitochondrial
TATCAACATGAAGCCCACATCCGTCACAATATACCAAATCCCACTATTTGTGTGGGCCGTACTCATCACTGCAGTACTACTCCTGCTCTCACTGCCAGTTCTCGCAGCAGGCATTACAATATTACTTACAGACCGTAATTTGAACACAACCTTCTTTGACCC
>JQ365346.1_Etropus_crossotus_voucher_HRCB:51343_cytochrome_oxidase_subunit_1_(COI)_gene_partial_cds_mitochondrial
TATCAACATGAAGCCCACATCCGTCACAATATACCAAATCCCACTATTTGTGTGGGCCGTACTCATCACTGCAGTACTACTCCTGCTCTCACTGCCAGTTCTCGCAGCAGGCATTACAATATTACTTACAGACCGTAATTTGAACACAACCTTCTTTGACCC
>JQ365347.1_Etropus_crossotus_voucher_HRCB:40517_cytochrome_oxidase_subunit_1_(COI)_gene_partial_cds_mitochondrial
TATCAACATGAAGCCCACATCCGTCACAATATACCAAATCCCACTATTTGTGTGGGCCGTACTCATCACTGCAGTACTACTCCTGCTCTCACTGCCAGTTCTCGCAGCAGGCATTACAATATTACTTACAGACCGTAATTTGAACACAACCTTCTTTGACCC
>HQ575714.1_Etropus_crossotus_voucher_MXIV0519_cytochrome_oxidase_subunit_1_(COI)_gene_partial_cds_mitochondrial
TATCAACATGAAGCCCACATCCGTCACAATATACCAAATCCCACTATTTGTGTGGGCCGTACTAATCACTGCAGTACTACTCCTGCTCTCACTACCAGTTCTCGCAGCAGGCATTACAATATTACTGACAGACCGTAATTTGAACACAACCTTCTTTGACCC
>HQ575715.1_Etropus_crossotus_voucher_MXIV0520_cytochrome_oxidase_subunit_1_(COI)_gene_partial_cds_mitochondrial
TATCAACATGAAGCCCACATCCGTCACAATATACCAAATCCCACTATTTGTGTGGGCCGTACTCATCACTGCAGTACTACTCCTGCTCTCACTACCAGTTCTCGCAGCAGGCATTACAATATTACTGACAGACCGTAATTTGAACACAACCTTCTTTGACCC
>HQ575716.1_Etropus_crossotus_voucher_MXIV0521_cytochrome_oxidase_subunit_1_(COI)_gene_partial_cds_mitochondrial
TATCAACATGAAGCCCACATCCGTCACAATATACCAAATCCCACTATTTGTGTGGGCCGTACTCATCACTGCAGTACTACTCCTGCTCTCACTACCAGTTCTCGCAGCAGGCATTACAATATTACTGACAGACCGTAATTTGAACACAACCTTCTTTGACCC
>GU702343.1_Etropus_crossotus_voucher_LBP-35068_cytochrome_oxidase_subunit_1_(COI)_gene_partial_cds_mitochondrial
TATCAACATGAAGCCCACATCCGTCACAATATACCAAATCCCACTATTTGTGTGGGCCGTACTCATCACTGCAGTACTACTCCTGCTCTCACTGCCAGTTCTCGCAGCAGGCATTACAATATTACTTACAGACCGTAATTTGAACACAACCTTCTTTGACCC
>GU702402.1_Etropus_crossotus_voucher_LBP-35204_cytochrome_oxidase_subunit_1_(COI)_gene_partial_cds_mitochondrial
TATCAACATGAAGCCCACATCCGTCACAATATACCAAATCCCACTATTTGTGTGGGCCGTACTCATCACTGCAGTACTACTCCTGCTCTCACTGCCAGTTCTCGCAGCAGGCATTACAATATTACTTACAGACCGTAATTTGAACACAACCTTCTTTGACCC
>GU702403.1_Etropus_crossotus_voucher_LBP-35206_cytochrome_oxidase_subunit_1_(COI)_gene_partial_cds_mitochondrial
TATCAACATGAAGCCCACATCCGTCACAATATACCAAATCCCACTATTTGTGTGGGCCGTACTCATCACTGCAGTACTACTCCTGCTCTCACTGCCAGTTCTCGCAGCAGGCATTACAATATTACTTACAGACCGTAATTTGAACACAACCTTCTTTGACCC
>GU702404.1_Etropus_crossotus_voucher_LBP-35203_cytochrome_oxidase_subunit_1_(COI)_gene_partial_cds_mitochondrial
TATCAACATGAAGCCCACATCCGTCACAATATACCAAATCCCACTATTTGTGTGGGCCGTACTCATCACTGCAGTACTACTCCTGCTCTCACTGCCAGTTCTCGCAGCAGGCATTACAATATTACTTACAGACCGTAATTTGAACACAACCTTCTTTGACCC
>GU702405.1_Etropus_crossotus_voucher_LBP-35205_cytochrome_oxidase_subunit_1_(COI)_gene_partial_cds_mitochondrial
TATCAACATGAAGCCCACATCCGTCACAATATACCAAATCCCACTATTTGTGTGGGCCGTACTCATCACTGCAGTACTACTCCTGCTCTCACTGCCAGTTCTCGCAGCAGGCATTACAATATTACTTACAGACCGTAATTTGAACACAACCTTCTTTGACCC
>GU702407.1_Etropus_crossotus_voucher_LBP-35207_cytochrome_oxidase_subunit_1_(COI)_gene_partial_cds_mitochondrial
TATCAACATGAAGCCCACATCCGTCACAATATACCAAATCCCACTATTTGTGTGGGCCGTACTCATCACTGCAGTACTACTCCTGCTCTCACTGCCAGTTCTCGCAGCAGGCATTACAATATTACTTACAGACCGTAATTTGAACACAACCTTCTTTGACCC
>GU702473.1_Etropus_crossotus_voucher_LBP-35067_cytochrome_oxidase_subunit_1_(COI)_gene_partial_cds_mitochondrial
TATCAACATGAAGCCCACATCCGTCACAATATACCAAATCCCACTATTTGTGTGGGCCGTACTCATCACTGCAGTACTACTCCTGCTCTCACTGCCAGTTCTCGCAGCAGGCATTACAATATTACTTACAGACCGTAATTTGAACACAACCTTCTTTGACCC
>GU702475.1_Etropus_crossotus_voucher_LBP-35069_cytochrome_oxidase_subunit_1_(COI)_gene_partial_cds_mitochondrial
TATCAACATGAAGCCCACATCCGTCACAATATACCAAATCCCACTATTTGTGTGGGCCGTACTCATCACTGCAGTACTACTCCTGCTCTCACTGCCAGTTCTCGCAGCAGGCATTACAATATTACTTACAGACCGTAATTTGAACACAACCTTCTTTGACCC
>GU702476.1_Etropus_crossotus_voucher_LBP-35070_cytochrome_oxidase_subunit_1_(COI)_gene_partial_cds_mitochondrial
TATCAACATGAAGCCCACATCCGTCACAATATACCAAATCCCACTATTTGTGTGGGCCGTACTCATCACTGCAGTACTACTCCTGCTCTCACTGCCAGTTCTCGCAGCAGGCATTACAATATTACTTACAGACCGTAATTTGAACACAACCTTCTTTGACCC
>GU702477.1_Etropus_crossotus_voucher_LBP-35066_cytochrome_oxidase_subunit_1_(COI)_gene_partial_cds_mitochondrial
TATCAACATGAAGCCCACATCCGTCACAATATACCAAATCCCACTATTTGTGTGGGCCGTACTCATCACTGCAGTACTACTCCTGCTCTCACTGCCAGTTCTCGCAGCAGGCATTACAATATTACTTACAGACCGTAATTTGAACACAACCTTCTTTGACCC
>BAHIA438-15|Etropus_crossotus|COI-5P
TATCAACATGAAGCCCACATCCGTCACAATATACCAAATCCCACTATTTGTGTGGGCCGTACTCATCACTGCAGTACTACTCCTGCTCTCACTGCCAGTTCTCGCAGCAGGCATTACAATATTACTTACAGACCGTAATTTGAACACAACCTTCTTTGACCC
>MFSP056-09|Etropus_crossotus|COI-5P|GU702477
TATCAACATGAAGCCCACATCCGTCACAATATACCAAATCCCACTATTTGTGTGGGCCGTACTCATCACTGCAGTACTACTCCTGCTCTCACTGCCAGTTCTCGCAGCAGGCATTACAATATTACTTACAGACCGTAATTTGAACACAACCTTCTTTGACCC
>MFSP057-09|Etropus_crossotus|COI-5P|GU702473
TATCAACATGAAGCCCACATCCGTCACAATATACCAAATCCCACTATTTGTGTGGGCCGTACTCATCACTGCAGTACTACTCCTGCTCTCACTGCCAGTTCTCGCAGCAGGCATTACAATATTACTTACAGACCGTAATTTGAACACAACCTTCTTTGACCC
>MFSP058-09|Etropus_crossotus|COI-5P|GU702343
TATCAACATGAAGCCCACATCCGTCACAATATACCAAATCCCACTATTTGTGTGGGCCGTACTCATCACTGCAGTACTACTCCTGCTCTCACTGCCAGTTCTCGCAGCAGGCATTACAATATTACTTACAGACCGTAATTTGAACACAACCTTCTTTGACCC
>MFSP059-09|Etropus_crossotus|COI-5P|GU702475
TATCAACATGAAGCCCACATCCGTCACAATATACCAAATCCCACTATTTGTGTGGGCCGTACTCATCACTGCAGTACTACTCCTGCTCTCACTGCCAGTTCTCGCAGCAGGCATTACAATATTACTTACAGACCGTAATTTGAACACAACCTTCTTTGACCC
>MFSP060-09|Etropus_crossotus|COI-5P|GU702476
TATCAACATGAAGCCCACATCCGTCACAATATACCAAATCCCACTATTTGTGTGGGCCGTACTCATCACTGCAGTACTACTCCTGCTCTCACTGCCAGTTCTCGCAGCAGGCATTACAATATTACTTACAGACCGTAATTTGAACACAACCTTCTTTGACCC
>MFSP178-09|Etropus_crossotus|COI-5P|GU702404
TATCAACATGAAGCCCACATCCGTCACAATATACCAAATCCCACTATTTGTGTGGGCCGTACTCATCACTGCAGTACTACTCCTGCTCTCACTGCCAGTTCTCGCAGCAGGCATTACAATATTACTTACAGACCGTAATTTGAACACAACCTTCTTTGACCC
>MFSP179-09|Etropus_crossotus|COI-5P|GU702402
TATCAACATGAAGCCCACATCCGTCACAATATACCAAATCCCACTATTTGTGTGGGCCGTACTCATCACTGCAGTACTACTCCTGCTCTCACTGCCAGTTCTCGCAGCAGGCATTACAATATTACTTACAGACCGTAATTTGAACACAACCTTCTTTGACCC
>MFSP180-09|Etropus_crossotus|COI-5P|GU702405
TATCAACATGAAGCCCACATCCGTCACAATATACCAAATCCCACTATTTGTGTGGGCCGTACTCATCACTGCAGTACTACTCCTGCTCTCACTGCCAGTTCTCGCAGCAGGCATTACAATATTACTTACAGACCGTAATTTGAACACAACCTTCTTTGACCC
>MFSP181-09|Etropus_crossotus|COI-5P|GU702403
TATCAACATGAAGCCCACATCCGTCACAATATACCAAATCCCACTATTTGTGTGGGCCGTACTCATCACTGCAGTACTACTCCTGCTCTCACTGCCAGTTCTCGCAGCAGGCATTACAATATTACTTACAGACCGTAATTTGAACACAACCTTCTTTGACCC
>MFSP182-09|Etropus_crossotus|COI-5P|GU702407
TATCAACATGAAGCCCACATCCGTCACAATATACCAAATCCCACTATTTGTGTGGGCCGTACTCATCACTGCAGTACTACTCCTGCTCTCACTGCCAGTTCTCGCAGCAGGCATTACAATATTACTTACAGACCGTAATTTGAACACAACCTTCTTTGACCC
>MFSP359-10|Etropus_crossotus|COI-5P|JQ365347
TATCAACATGAAGCCCACATCCGTCACAATATACCAAATCCCACTATTTGTGTGGGCCGTACTCATCACTGCAGTACTACTCCTGCTCTCACTGCCAGTTCTCGCAGCAGGCATTACAATATTACTTACAGACCGTAATTTGAACACAACCTTCTTTGACCC
>MFSP502-10|Etropus_crossotus|COI-5P|JQ365345
TATCAACATGAAGCCCACATCCGTCACAATATACCAAATCCCACTATTTGTGTGGGCCGTACTCATCACTGCAGTACTACTCCTGCTCTCACTGCCAGTTCTCGCAGCAGGCATTACAATATTACTTACAGACCGTAATTTGAACACAACCTTCTTTGACCC
>MFSP772-11|Etropus_crossotus|COI-5P|JQ365346
TATCAACATGAAGCCCACATCCGTCACAATATACCAAATCCCACTATTTGTGTGGGCCGTACTCATCACTGCAGTACTACTCCTGCTCTCACTGCCAGTTCTCGCAGCAGGCATTACAATATTACTTACAGACCGTAATTTGAACACAACCTTCTTTGACCC
>MXIV330-10|Etropus_crossotus|COI-5P|HQ575714
TATCAACATGAAGCCCACATCCGTCACAATATACCAAATCCCACTATTTGTGTGGGCCGTACTAATCACTGCAGTACTACTCCTGCTCTCACTACCAGTTCTCGCAGCAGGCATTACAATATTACTGACAGACCGTAATTTGAACACAACCTTCTTTGACCC
>MXIV331-10|Etropus_crossotus|COI-5P|HQ575715
TATCAACATGAAGCCCACATCCGTCACAATATACCAAATCCCACTATTTGTGTGGGCCGTACTCATCACTGCAGTACTACTCCTGCTCTCACTACCAGTTCTCGCAGCAGGCATTACAATATTACTGACAGACCGTAATTTGAACACAACCTTCTTTGACCC
>MXIV332-10|Etropus_crossotus|COI-5P|HQ575716
TATCAACATGAAGCCCACATCCGTCACAATATACCAAATCCCACTATTTGTGTGGGCCGTACTCATCACTGCAGTACTACTCCTGCTCTCACTACCAGTTCTCGCAGCAGGCATTACAATATTACTGACAGACCGTAATTTGAACACAACCTTCTTTGACCC
>MXV714-15|Etropus_crossotus|COI-5P
TATCAACATGAAGCCCACATCCGTCACAATATACCAAATCCCACTATTTGTGTGGGCCGTACTCATCACTGCAGTACTACTCCTGCTCTCACTACCAGTTCTCGCAGCAGGCATTACAATATTACTGACAGACCGTAATTTGAACACAACCTTCTTTGACCC
>MXV715-15|Etropus_crossotus|COI-5P
TATCAACATGAAGCCCACATCCGTCACAATATACCAAATCCCACTATTTGTGTGGGCCGTACTCATCACTGCAGTACTACTCCTGCTCTCACTACCAGTTCTCGCAGCAGGCATTACAATATTACTGACAGACCGTAATTTGAACACAACCTTCTTTGACCC
>MT455010.1_Etropus_crossotus_voucher_USNM:FISH:425056_cytochrome_oxidase_subunit_1_(COI)_gene_partial_cds_mitochondrial
TATCAACATGAAGCCCACATCCGTCACAATATACCAAATCCCACTATTTGTATGGGCCGTACTCATCACTGCAGTACTACTCCTGCTTTCATTACCAGTTCTCGCAGCAGGCATTACAATGGTGCTAACAGACCGTAACCTAAACACAACCTTCTTTGACCC
>MT455138.1_Etropus_crossotus_voucher_USNM:FISH:447353_cytochrome_oxidase_subunit_1_(COI)_gene_partial_cds_mitochondrial
TATCAACATGAAGCCCACATCCGTCACAATATACCAAATCCCACTATTTGTATGGGCCGTACTCATCACTGCAGTACTACTCCTGCTTTCATTACCAGTTCTCGCAGCAGGCATTACAATGCTGCTAACAGACCGTAACCTAAACACAACCTTCTTTGACCC
>MT455217.1_Etropus_crossotus_voucher_USNM:FISH:439178_cytochrome_oxidase_subunit_1_(COI)_gene_partial_cds_mitochondrial
TATCAACATGAAGCCCACATCCGTCACAATATACCAAATCCCACTATTTGTATGGGCCGTACTCATCACTGCAGTACTACTCCTGCTTTCATTACCAGTTCTCGCAGCAGGCATTACAATGCTGCTAACAGACCGTAACCTAAACACAACCTTCTTTGACCC
>MT455233.1_Etropus_crossotus_voucher_USNM:FISH:423941_cytochrome_oxidase_subunit_1_(COI)_gene_partial_cds_mitochondrial
TATCAACATGAAGCCCACATCCGTCACAATATACCAAATCCCACTATTTGTATGGGCCGTACTCATCACTGCAGTACTACTCCTGCTTTCATTACCAGTTCTCGCAGCAGGCATTACAATGCTGCTAACAGACCGTAACCTAAACACAACCTTCTTTGACCC
>MT455331.1_Etropus_crossotus_voucher_USNM:FISH:423762_cytochrome_oxidase_subunit_1_(COI)_gene_partial_cds_mitochondrial
TATCAACATGAAGCCCACATCCGTCACAATATACCAAATCCCACTATTTGTATGGGCCGTACTCATCACTGCAGTACTACTCCTGCTTTCATTACCAGTTCTCGCAGCAGGCATTACAATGCTGCTAACAGACCGTAACCTAAACACAACCTTCTTTGACCC
>MT456082.1_Etropus_crossotus_voucher_USNM:FISH:426209_cytochrome_oxidase_subunit_1_(COI)_gene_partial_cds_mitochondrial
TATCAACATGAAGCCCACATCCGTCACAATATACCAAATCCCACTATTTGTATGGGCCGTACTCATCACTGCAGTACTACTCCTGCTTTCATTACCAGTTCTCGCAGCAGGCATTACAATGCTGCTAACAGACCGTAACCTAAACACAACCTTCTTTGACCC
>MT456206.1_Etropus_crossotus_voucher_USNM:FISH:426228_cytochrome_oxidase_subunit_1_(COI)_gene_partial_cds_mitochondrial
TATCAACATGAAGCCCACATCCGTCACAATATACCAAATCCCACTATTTGTATGGGCCGTACTCATCACTGCAGTACTACTCCTGCTTTCATTACCAGTTCTCGCAGCAGGCATTACAATGCTGCTAACAGACCGTAACCTAAACACAACCTTCTTTGACCC
>KF929880.1_Etropus_crossotus_voucher_KUT_5244_cytochrome_oxidase_subunit_1_(COI)_gene_partial_cds_mitochondrial
TATCAACATGAAGCCCACATCCGTCACAATATACCAAATCCCACTATTTGTATGGGCCGTACTCATCACTGCAGTACTACTCCTGCTTTCATTACCAGTTCTCGCAGCAGGCATTACAATGCTGCTAACAGACCGTAACCTAAACACAACCTTCTTTGACCC
>UKFBI656-08|Etropus_crossotus|COI-5P|KF929880
TATCAACATGAAGCCCACATCCGTCACAATATACCAAATCCCACTATTTGTATGGGCCGTACTCATCACTGCAGTACTACTCCTGCTTTCATTACCAGTTCTCGCAGCAGGCATTACAATGCTGCTAACAGACCGTAACCTAAACACAACCTTCTTTGACCC
