# Supplementary material for: Development and validation of versatile species-specific primer assays for eDNA monitoring and authentication of 10 commercially important Peruvian marine species
Source: PLoS One. 2025 Jul 2;20(7):e0313181. doi: 10.1371/journal.pone.0313181 (PMC12221000; doi:10.1371/journal.pone.0313181)
Supplement: S8 File — The FASTA file can be found in OSF: https://osf.io/h8ya9/files/osfstorage. (FASTA) [file pone.0313181.s016.fasta]

>PRIMER_SET_PACA163F_AND_PACA163R_(reverse_complemented)
ACCCTATGAAGCTTTAGACACCAGA------------------------------------------------------------------------------------------------------------------TTTTACTCTCTTACAACCCAGAGC
>Paralabrax_callaensis_AY072682.1
ACCCTATGAAGCTTTAGACACCAGAACAGATTATGTTAAACAACCCTTCTAAAGGAATAAACTTAGTAACCCCTGTCCAAATGTCTTTGGTTGGGGCGACCGCGGGGAAATAAATAACCCCCATGTGGACTGAGGGAAATTTTACTCTCTTACAACCCAGAGC
>Paralabrax callaensis PQ459826
ACCCTATGAAGCTTTAGACACCAGAACAGATTATGTTAAACAACCCTTCTAAAGGAATAAACTTAGTAACCCCTGTCCAAATGTCTTTGGTTGGGGCGACCGCGGGGAAATAAATAACCCCCATGTGGACTGAGGGAAATTTTACTCTCTTACAACCCAGAGC
>Paralabrax callaensis PQ459827
ACCCTATGAAGCTTTAGACACCAGAACAGATTATGTTAAACAACCCTTCTAAAGGAATAAACTTAGTAACCCCTGTCCAAATGTCTTTGGTTGGGGCGACCGCGGGGAAATAAATAACCCCCATGTGGACTGAGGGAAATTTTACTCTCTTACAACCCAGAGC
>Paralabrax callaensis PQ459828
ACCCTATGAAGCTTTAGACACCAGAACAGATTATGTTAAACAACCCTTCTAAAGGAATAAACTTAGTAACCCCTGTCCAAATGTCTTTGGTTGGGGCGACCGCGGGGAAATAAATAACCCCCATGTGGACTGAGGGAAATTTTACTCTCTTACAACCCAGAGC
>Paralabrax callaensis PQ459829
ACCCTATGAAGCTTTAGACACCAGAACAGATTATGTTAAACAACCCTTCTAAAGGAATAAACTTAGTAACCCCTGTCCAAATGTCTTTGGTTGGGGCGACCGCGGGGAAATAAATAACCCCCATGTGGACTGAGGGAAATTTTACTCTCTTACAACCCAGAGC
>Paralabrax callaensis PQ459830
ACCCTATGAAGCTTTAGACACCAGAACAGATTATGTTAAACAACCCTTCTAAAGGAATAAACTTAGTAACCCCTGTCCAAATGTCTTTGGTTGGGGCGACCGCGGGGAAATAAATAACCCCCATGTGGACTGAGGGAAATTTTACTCTCTTACAACCCAGAGC
>Paralabrax callaensis PQ459831
ACCCTATGAAGCTTTAGACACCAGAACAGATTATGTTAAACAACCCTTCTAAAGGAATAAACTTAGTAACCCCTGTCCAAATGTCTTTGGTTGGGGCGACCGCGGGGAAATAAATAACCCCCATGTGGACTGAGGGAAATTTTACTCTCTTACAACCCAGAGC
>Paralabrax callaensis PQ459832
ACCCTATGAAGCTTTAGACACCAGAACAGATTATGTTAAACAACCCTTCTAAAGGAATAAACTTAGTAACCCCTGTCCAAATGTCTTTGGTTGGGGCGACCGCGGGGAAATAAATAACCCCCATGTGGACTGAGGGAAATTTTACTCTCTTACAACCCAGAGC
>Paralabrax callaensis PQ459833
ACCCTATGAAGCTTTAGACACCAGAACAGATTATGTTAAACAACCCTTCTAAAGGAATAAACTTAGTAACCCCTGTCCAAATGTCTTTGGTTGGGGCGACCGCGGGGAAATAAATAACCCCCATGTGGACTGAGGGAAATTTTACTCTCTTACAACCCAGAGC
>Paralabrax callaensis PQ459834
ACCCTATGAAGCTTTAGACACCAGAACAGATTATGTTAAACAACCCTTCTAAAGGAATAAACTTAGTAACCCCTGTCCAAATGTCTTTGGTTGGGGCGACCGCGGGGAAATAAATAACCCCCATGTGGACTGAGGGAAATTTTACTCTCTTACAACCCAGAGC
>Paralabrax callaensis PQ459835
ACCCTATGAAGCTTTAGACACCAGAACAGATTATGTTAAACAACCCTTCTAAAGGAATAAACTTAGTAACCCCTGTCCAAATGTCTTTGGTTGGGGCGACCGCGGGGAAATAAATAACCCCCATGTGGACTGAGGGAAATTTTACTCTCTTACAACCCAGAGC
