# Supplementary material for: Development and validation of versatile species-specific primer assays for eDNA monitoring and authentication of 10 commercially important Peruvian marine species
Source: PLoS One. 2025 Jul 2;20(7):e0313181. doi: 10.1371/journal.pone.0313181 (PMC12221000; doi:10.1371/journal.pone.0313181)
Supplement: S9 File — The FASTA file can be found in OSF: https://osf.io/h8ya9/files/osfstorage. (FASTA) [file pone.0313181.s017.fasta]

>PRIMER_SET_PAHU288R_AND_PAHU288R_(reverse_complemented)
CGCAATCACTTGTCCC---------------------------------------------------------------------------------------------------------------------------------------------------------------------------------------------------------------------------------------------------------ATTAACTCTCTTACAACCCAGAG
>Paralabrax_humeralis_AY072673.1
CGCAATCACTTGTCCCTTAAATGGGGACCTGTATGAATGGCACGACGAGG-CTTGACTGTCTCCTCTCTCCAGTCAATGAAATTGATCTCCCCGTGCAGAAGCGGG-ATATTATCATAAGACGAGAAGACCCTATGAAGCTTTAGACACCGGGACAGATTATGTTAAACAACCCTTCTAAAGGAATAAACCTAGTAACCCCTGTCCAAATGTCTTTGGTTGGGGCGACCGCGGGGAAATAAATAACCCCCATGTGGACTGAGAGAATTAACTCTCTTACAACCCAGAG
>Paralabrax_humeralis_HM211189.1
CGCAATCACTTGTCCCTTAAATGGGGACCTGTATGAATGGCACGACGAGGGCTTGACTGTCTCCTCTCTCCAGTCAATGAAATTGATCTCCCCGTGCAGAAGCGGGGATATTATCATAAGACGAGAAGACCCTATGAAGCTTTAGACACCGGGACAGATTATGTTAAACAACCCTTCTAAAGGAATAAACCTAGTAACCCCTGTCCAAATGTCTTTGGTTGGGGCGACCGCGGGGAAATAAATAACCCCCATGTGGACTGAGAGAATTAACTCTCTTACAACCCAGAG
>Paralabrax humeralis PQ459836
CGCAATCACTTGTCCCTTAAATGGGGACCTGTATGAATGGCACGACGAGGGCTTGACTGTCTCCTCTCTCCAGTCAATGAAATTGATCTCCCCGTGCAGAAGCGGGGATATTATCATAAGACGAGAAGACCCTATGAAGCTTTAGACACCGGGACAGATTATGTTAAACAACCCTTCTAAAGGAATAAACCTAGTAACCCCTGTCCAAATGTCTTTGGTTGGGGCGACCGCGGGGAAATAAATAACCCCCATGTGGACTGAGAGAATTAACTCTCTTACAACCCAGAG
>Paralabrax humeralis PQ459837
CGCAATCACTTGTCCCTTAAATGGGGACCTGTATGAATGGCACGACGAGGGCTTGACTGTCTCCTCTCTCCAGTCAATGAAATTGATCTCCCCGTGCAGAAGCGGGGATATTATCATAAGACGAGAAGACCCTATGAAGCTTTAGACACCGGGACAGATTATGTTAAACAACCCTTCTAAAGGAATAAACCTAGTAACCCCTGTCCAAATGTCTTTGGTTGGGGCGACCGCGGGGAAATAAATAACCCCCATGTGGACTGAGAGAATTAACTCTCTTACAACCCAGAG
>Paralabrax humeralis PQ459838
CGCAATCACTTGTCCCTTAAATGGGGACCTGTATGAATGGCACGACGAGGGCTTGACTGTCTCCTCTCTCCAGTCAATGAAATTGATCTCCCCGTGCAGAAGCGGGGATATTATCATAAGACGAGAAGACCCTATGAAGCTTTAGACACCGGGACAGATTATGTTAAACAACCCTTCTAAAGGAATAAACCTAGTAACCCCTGTCCAAATGTCTTTGGTTGGGGCGACCGCGGGGAAATAAATAACCCCCATGTGGACTGAGAGAATTAACTCTCTTACAACCCAGAG
>Paralabrax humeralis PQ459839
CGCAATCACTTGTCCCTTAAATGGGGACCTGTATGAATGGCACGACGAGGGCTTGACTGTCTCCTCTCTCCAGTCAATGAAATTGATCTCCCCGTGCAGAAGCGGGGATATTATCATAAGACGAGAAGACCCTATGAAGCTTTAGACACCGGGACAGATTATGTTAAACAACCCTTCTAAAGGAATAAACCTAGTAACCCCTGTCCAAATGTCTTTGGTTGGGGCGACCGCGGGGAAATAAATAACCCCCATGTGGACTGAGAGAATTAACTCTCTTACAACCCAGAG
>Paralabrax humeralis PQ459840
CGCAATCACTTGTCCCTTAAATGGGGACCTGTATGAATGGCACGACGAGGGCTTGACTGTCTCCTCTCTCCAGTCAATGAAATTGATCTCCCCGTGCAGAAGCGGGGATATTATCATAAGACGAGAAGACCCTATGAAGCTTTAGACACCGGGACAGATTATGTTAAATAACCCTTCTAAAGGAATAAACCTAGTAACCCCTGTCCAAATGTCTTTGGTTGGGGCGACCGCGGGGAAATAAATAACCCCCATGTGGACTGAGAGAATTAACTCTCTTACAACCCAGAG
>Paralabrax humeralis PQ459841
CGCAATCACTTGTCCCTTAAATGGGGACCTGTATGAATGGCACGACGAGGGCTTGACTGTCTCCTCTCTCCAGTCAATGAAATTGATCTCCCCGTGCAGAAGCGGGGATACTATCATAAGACGAGAAGACCCTATGAAGCTTTAGACACCGGGACAGATTATGTTAAACAACCCTTCTAAAGGAATAAACCTAGTAACCCCTGTCCAAATGTCTTTGGTTGGGGCGACCGCGGGGAAATAAATAACCCCCATGTGGACTGAGAGAATTAACTCTCTTACAACCCAGAG
>Paralabrax humeralis PQ459842
CGCAATCACTTGTCCCTTAAATGGGGACCTGTATGAATGGCACGACGAGGGCTTGACTGTCTCCTCTCTCCAGTCAATGAAATTGATCTCCCCGTGCAGAAGCGGGGATATTATCATAAGACGAGAAGACCCTATGAAGCTTTAGACACCGGGACAGATTATGTTAAACAACCCTTCTAAAGGAATAAACCTAGTAACCCCTGTCCAAATGTCTTTGGTTGGGGCGACCGCGGGGAAATAAATAACCCCCATGTGGACTGAGAGAATTAACTCTCTTACAACCCAGAG
>Paralabrax humeralis PQ459843
CGCAATCACTTGTCCCTTAAATGGGGACCTGTATGAATGGCACGACGAGGGCTTGACTGTCTCCTCTCTCCAGTCAATGAAATTGATCTCCCCGTGCAGAAGCGGGGATATTATCATAAGACGAGAAGACCCTATGAAGCTTTAGACACCGGGACAGATTATGTTAAACAACCCTTCTAAAGGAATAAACCTAGTAACCCCTGTCCAAATGTCTTTGGTTGGGGCGACCGCGGGGAAATAAATAACCCCCATGTGGACTGAGAGAATTAACTCTCTTACAACCCAGAG
>Paralabrax humeralis PQ459844
CGCAATCACTTGTCCCTTAAATGGGGACCTGTATGAATGGCACGACGAGGGCTTGACTGTCTCCTCTCTCCAGTCAATGAAATTGATCTCCCCGTGCAGAAGCGGGGATATTATCATAAGACGAGAAGACCCTATGAAGCTTTAGACACCGGGACAGATTATGTTAAACAACCCTTCTAAAGGAATAAACCTAGTAACCCCTGTCCAAATGTCTTTGGTTGGGGCGACCGCGGGGAAATAAATAACCCCCATGTGGACTGAGAGAATTAACTCTCTTACAACCCAGAG
>Paralabrax humeralis PQ459845
CGCAATCACTTGTCCCTTAAATGGGGACCTGTATGAATGGCACGACGAGGGCTTGACTGTCTCCTCTCTCCAGTCAATGAAATTGATCTCCCCGTGCAGAAGCGGGGATATTATCATAAGACGAGAAGACCCTATGAAGCTTTAGACACCGGGACAGATTATGTTAAACAACCCTTCTAAAGGAATAAACCTAGTAACCCCTGTCCAAATGTCTTTGGTTGGGGCGACCGCGGGGAAATAAATAACCCCCATGTGGACTGAGAGAATTAACTCTCTTACAACCCAGAG
