# Supplementary material for: Development and validation of versatile species-specific primer assays for eDNA monitoring and authentication of 10 commercially important Peruvian marine species
Source: PLoS One. 2025 Jul 2;20(7):e0313181. doi: 10.1371/journal.pone.0313181 (PMC12221000; doi:10.1371/journal.pone.0313181)
Supplement: S10 File — The FASTA file can be found in OSF: https://osf.io/h8ya9/files/osfstorage. (FASTA) [file pone.0313181.s018.fasta]

>PRIMER_SET_HEMA122F_AND_HEMA122R_(reverse_complemented)
AATCCTCGGGGCCATTAACTTCATC--------------------------------------------------------------------------CACTGCCGTTCTTCTTCTACTTT
>Hemilutjanus_macrophthalmos_PP092953
AATCCTCGGGGCCATTAACTTCATCACAACTATTATTAACATGAAACCGCCTGCAATCTCCCAATATCAGACACCCTTATTTGTGTGAGCTGTTCTAATCACTGCCGTTCTTCTTCTACTTT
>Hemilutjanus_macrophthalmos_MN880589.1
AATCCTCGGGGCCATTAACTTCATCACAACTATTATTAACATGAAACCGCCTGCAATCTCCCAATATCAGACACCCTTATTTGTGTGAGCTGTTCTAATCACTGCCGTTCTTCTTCTACTTT
>Hemilutjanus_macrophthalmos_MN880513.1
AATCCTCGGGGCCATTAACTTCATCACAACTATTATTAACATGAAACCGCCTGCAATCTCCCAATATCAGACACCCTTATTTGTGTGAGCTGTTCTAATCACTGCCGTTCTTCTTCTACTTT
>Hemilutjanus_macrophthalmos_MN839520.1
AATCCTCGGGGCCATTAACTTCATCACAACTATTATTAACATGAAACCGCCTGCAATCTCCCAATATCAGACACCCTTATTTGTGTGAGCTGTTCTAATCACTGCCGTTCTTCTTCTACTTT
>Hemilutjanus_macrophthalmos_PQ459810
AATCCTCGGGGCCATTAACTTCATCACAACTATTATTAACATGAAACCGCCTGCAATCTCCCAATATCAGACACCCTTATTTGTGTGAGCTGTTCTAATCACTGCCGTTCTTCTTCTACTTT
>Hemilutjanus_macrophthalmos_PQ459811
AATCCTCGGGGCCATTAACTTCATCACAACTATTATTAACATGAAACCGCCTGCAATCTCCCAATATCAGACACCCTTATTTGTGTGAGCTGTTCTAATCACTGCCGTTCTTCTTCTACTTT
>Hemilutjanus_macrophthalmos_PQ459812
AATCCTCGGGGCCATTAACTTCATCACAACTATTATTAACATGAAACCGCCTGCAATCTCCCAATATCAGACACCCTTATTTGTGTGAGCTGTTCTAATCACTGCCGTTCTTCTTCTACTTT
