# Supplementary material for: Development and validation of versatile species-specific primer assays for eDNA monitoring and authentication of 10 commercially important Peruvian marine species
Source: PLoS One. 2025 Jul 2;20(7):e0313181. doi: 10.1371/journal.pone.0313181 (PMC12221000; doi:10.1371/journal.pone.0313181)
Supplement: S11 File — The FASTA file can be found in OSF: https://osf.io/h8ya9/files/osfstorage. (FASTA) [file pone.0313181.s019.fasta]

>PRIMER_SET_SCHA244F_AND_SCHA244R_(reverse_complemented)
AACTGGTTGAACAGTATATCCTC--------------------------------------------------------------------------------------------------------------------------------------------------------------------------------------------------CTATTATCTCTCCCTGTCCTAGCTGCT
>Schedophilus_haedrichi_PP092954
AACTGGTTGAACAGTATATCCTCCTCTAGCCGGAAACCTGGCCCACGCCGGGGCCTCAGTTGACTTAACGATTTTTTCCCTTCACCTAGCAGGGGTTTCCTCAATCCTAGGGGCCATTAATTTTATTACAACAATTATTAACATGAAGCCCGCAGCCATTTCCCAGTATCAAACACCACTATTTGTATGATCCGTTCTAATTACGGCCGTTCTACTTCTATTATCTCTCCCTGTCCTAGCTGCT
>Schedophilus_haedrichi_MN880515.1
AACTGGTTGAACAGTATATCCTCCTCTAGCCGGAAACCTGGCCCACGCCGGGGCCTCAGTTGACTTAACGATTTTTTCCCTTCACCTAGCAGGGGTTTCCTCAATCCTAGGGGCCATTAATTTTATTACAACAATTATTAACATGAAGCCCGCAGCCATTTCCCAGTATCAAACACCACTATTTGTATGATCCGTTCTAATTACGGCCGTTCTACTTCTATTATCTCTCCCTGTCCTAGCTGCT
>Schedophilus_haedrichi_MN839529.1
AACTGGTTGAACAGTATATCCTCCTCTAGCCGGAAACCTGGCCCACGCCGGGGCCTCAGTTGACTTAACGATTTTTTCCCTTCACCTAGCAGGGGTTTCCTCAATCCTAGGGGCCATTAATTTTATTACAACAATTATTAACATGAAGCCCGCAGCCATTTCCCAGTATCAAACACCACTATTTGTATGATCCGTTCTAATTACGGCCGTTCTACTTCTATTATCTCTCCCTGTCCTAGCTGCT
>Schedophilus_haedrichi_MH194446.1
AACTGGTTGAACAGTATATCCTCCTCTAGCCGGAAACCTGGCCCACGCCGGGGCCTCAGTTGACTTAACGATTTTTTCCCTTCACCTAGCAGGGGTTTCCTCAATCCTAGGGGCCATTAATTTTATTACAACAATTATTAACATGAAGCCCGCAGCCATTTCCCAGTATCAAACACCACTATTTGTATGATCCGTTCTAATTACGGCCGTTCTACTTCTATTATCTCTCCCTGTCCTAGCTGCT
>Schedophilus_haedrichi_PQ459805
AACTGGTTGAACAGTATATCCTCCTCTAGCCGGAAACCTGGCCCACGCCGGGGCCTCAGTTGACTTAACGATTTTTTCCCTTCACCTAGCAGGGGTTTCCTCAATCCTAGGGGCCATTAATTTTATTACAACAATTATTAACATGAAGCCCGCAGCCATTTCCCAGTATCAAACACCACTATTTGTATGATCCGTTCTAATTACGGCCGTTCTACTTCTATTATCTCTCCCTGTCCTAGCTGCT
>Schedophilus_haedrichi_PQ459806
AACTGGTTGAACAGTATATCCTCCTCTAGCCGGAAACCTGGCCCACGCCGGGGCCTCAGTTGACTTAACGATTTTTTCCCTTCACCTAGCAGGGGTTTCCTCAATCCTAGGGGCCATTAATTTTATTACAACAATTATTAACATGAAGCCCGCAGCCATTTCCCAGTATCAAACACCACTATTTGTATGATCCGTTCTAATTACGGCCGTTCTACTTCTATTATCTCTCCCTGTCCTAGCTGCT
>Schedophilus_haedrichi_PQ459807
AACTGGTTGAACAGTATATCCTCCTCTAGCCGGAAACCTGGCCCACGCCGGGGCCTCAGTTGACTTAACGATTTTTTCCCTTCACCTAGCAGGGGTTTCCTCAATCCTAGGGGCCATTAATTTTATTACAACAATTATTAACATGAAGCCCGCAGCCATTTCCCAGTATCAAACACCACTATTTGTATGATCCGTTCTAATTACGGCCGTTCTACTTCTATTATCTCTCCCTGTCCTAGCTGCT
>Schedophilus_haedrichi_PQ459808
AACTGGTTGAACAGTATATCCTCCTCTAGCCGGAAACCTGGCCCACGCCGGGGCCTCAGTTGACTTAACGATTTTTTCCCTTCACCTAGCAGGGGTTTCCTCAATCCTAGGGGCCATTAATTTTATTACAACAATTATTAACATGAAGCCCGCAGCCATTTCCCAGTATCAAACACCACTATTTGTATGATCCGTTCTAATTACGGCCGTTCTACTTCTATTATCTCTCCCTGTCCTAGCTGCT
>Schedophilus_haedrichi_PQ459809
AACTGGTTGAACAGTATATCCTCCTCTAGCCGGAAACCTGGCCCACGCCGGGGCCTCAGTTGACTTAACGATTTTTTCCCTTCACCTAGCAGGGGTTTCCTCAATCCTAGGGGCCATTAATTTTATTACAACAATTATTAACATGAAGCCCGCAGCCATTTCCCAGTATCAAACACCACTATTTGTATGATCCGTTCTAATTACGGCCGTTCTACTTCTATTATCTCTCCCTGTCCTAGCTGCT
