# Supplementary material for: Development and validation of versatile species-specific primer assays for eDNA monitoring and authentication of 10 commercially important Peruvian marine species
Source: PLoS One. 2025 Jul 2;20(7):e0313181. doi: 10.1371/journal.pone.0313181 (PMC12221000; doi:10.1371/journal.pone.0313181)
Supplement: S12 File — The FASTA file can be found in OSF: https://osf.io/h8ya9/files/osfstorage. (FASTA) [file pone.0313181.s020.fasta]

>PRIMER_SET_ALIM135F_AND_ALIM135R_(reverse_complemented)
GCGACACTAAAGCAGATCATAT---------------------------------------------------------------------------------------------ATAAGGACCGAATGTACTAC
>Alphestes_immaculatus_AF297290.1
TAGACACTAAAGCAGATCATATTTTTTTAAAACCCTCAACAACAGGGGCTATAAATTACCGAATACTGCCCTAATGTCTTAGGTTGGGGCGACCGTGGAGAAATAAAAACCCTCCATAAGGACCGAATGTACTAC
>Alphestes_immaculatus_PQ459846
TAGACACTAAAGCAGATCATATTTTTTTAAAACCCTCAACAACAGGGGCTATAAATTACCGAATACTGCCCTAATGTCTTAGGTTGGGGCGACCGTGGAGAAATAAAAACCCTCCATAAGGACCGAATGTACTAC
>Alphestes_immaculatus_PQ459847
TAGACACTAAAGCAGATCATATTTTTTTAAAACCCTCAACAACAGGGGCTATAAATTACCGAATACTGCCCTAATGTCTTAGGTTGGGGCGACCGTGGAGAAATAAAAACCCTCCATAAGGACCGAATGTACTAC
>Alphestes_immaculatus_PQ459848
TAGACACTAAAGCAGATCATATTTTTTTAAAACCCTCAACAACAGGGGCTATAAATTACCGAATACTGCCCTAATGTCTTAGGTTGGGGCGACCGTGGAGAAATAAAAACCCTCCATAAGGACCGAATGTACTAC
