# Supplementary material for: Development and validation of versatile species-specific primer assays for eDNA monitoring and authentication of 10 commercially important Peruvian marine species
Source: PLoS One. 2025 Jul 2;20(7):e0313181. doi: 10.1371/journal.pone.0313181 (PMC12221000; doi:10.1371/journal.pone.0313181)
Supplement: S13 File — The FASTA file can be found in OSF: https://osf.io/h8ya9/files/osfstorage. (FASTA) [file pone.0313181.s021.fasta]

>PRIMER SET ANIN246F AND ANIN246R (reverse_complemented)
TAGCTCACGCCGGAGCATCTGTC-----------------------------------------------------------------------------------------------------------------------------------------------------------------------------------------------------TCTCACGGACCGAAATCTAAATACCA
>PP092956_Anisotremus_interruptus
TAGCTCACGCCGGAGCATCTGTCGATCTAACAATTTTCTCCCTTCACCTAGCAGGTGTTTCCTCAATTCTTGGAGCAATTAACTTCATCACAACAATTATTAACATGAAACCCCCTGCCATTTCCCAGTACCAAACCCCACTATTTGTATGATCAGTCCTGGTTACGGCCGTTCTTCTCCTACTTTCCCTTCCGGTTCTTGCAGCCGGCATTACAATGCTTCTCACGGACCGAAATCTAAATACCA
>ANGBF3625-12|Anisotremus_interruptus|COI-5P|JQ741137
TAGCTCACGCCGGAGCATCTGTCGATCTAACAATTTTCTCCCTTCACCTAGCAGGTGTTTCCTCAATTCTTGGAGCAATTAACTTCATCACAACAATTATTAACATGAAACCCCCTGCCATTTCCCAGTACCAAACCCCACTATTTGTGTGATCAGTCCTGGTTACGGCCGTTCTTCTCCTACTTTCCCTTCCGGTTCTTGCAGCCGGCATTACAATGCTTCTCACGGACCGAAATCTAAATACCA
>ANGBF3629-12|Anisotremus_interruptus|COI-5P|JQ741129
TAGCTCACGCCGGAGCATCTGTCGATCTAACAATTTTCTCCCTTCACCTAGCAGGTGTTTCCTCAATTCTTGGAGCAATTAACTTCATCACAACAATTATTAACATGAAACCCCCTGCCATTTCCCAGTACCAAACCCCACTATTTGTATGATCAGTCCTGGTTACGGCCGTTCTTCTCCTACTTTCCCTTCCGGTTCTTGCAGCCGGCATTACAATGCTTCTCACGGACCGAAATCTAAATACCA
>ANGBF3735-12|Anisotremus_interruptus|COI-5P|JQ741140
TAGCTCACGCCGGAGCATCTGTCGATCTAACAATTTTCTCCCTTCACCTAGCAGGTGTTTCCTCAATTCTTGGAGCAATTAACTTCATCACAACAATTATTAACATGAAACCCCCTGCCATTTCCCAGTACCAAACCCCACTATTTGTATGATCAGTCCTGGTTACGGCCGTTCTTCTCCTACTTTCCCTTCCGGTTCTTGCAGCCGGCATTACAATGCTTCTCACGGACCGAAATCTAAATACCA
>ANGBF3736-12|Anisotremus_interruptus|COI-5P|JQ741138
TAGCTCACGCCGGAGCATCTGTCGATCTAACAATTTTCTCCCTTCACCTAGCAGGTGTTTCCTCAATTCTTGGAGCAATTAACTTCATCACAACAATTATTAACATGAAACCCCCTGCCATTTCCCAGTACCAAACCCCACTATTTGTATGATCAGTCCTGGTTACGGCCGTTCTTCTCCTACTTTCCCTTCCGGTTCTTGCAGCCGGCATTACAATGCTTCTCACGGACCGAAATCTAAATACCA
>ANGBF3738-12|Anisotremus_interruptus|COI-5P|JQ741134
TAGCTCACGCCGGAGCATCTGTCGATCTAACAATTTTCTCCCTTCACCTAGCAGGTGTTTCCTCAATTCTTGGAGCAATTAACTTCATCACAACAATTATTAACATGAAACCCCCTGCCATTTCCCAGTACCAAACCCCACTATTTGTGTGATCAGTCCTGGTTACGGCCGTTCTTCTCCTACTTTCCCTTCCGGTTCTTGCAGCCGGCATTACAATGCTTCTCACGGACCGAAATCTAAATACCA
>ANGBF3739-12|Anisotremus_interruptus|COI-5P|JQ741132
TAGCTCACGCCGGAGCATCTGTCGATCTAACAATTTTCTCCCTTCACCTAGCAGGTGTTTCCTCAATTCTTGGAGCAATTAACTTCATCACAACAATTATTAACATGAAACCCCCTGCCATTTCCCAGTACCAAACCCCACTATTTGTGTGATCAGTCCTGGTTACGGCCGTTCTTCTCCTACTTTCCCTTCCGGTTCTTGCAGCCGGCATTACAATGCTTCTCACGGACCGAAATCTAAATACCA
>GBGC7669-09|Anisotremus_interruptus|COI-5P|EU697525
TAGCTCACGCCGGAGCATCTGTCGATCTAACAATTTTCTCCCTTCACCTAGCAGGTGTTTCCTCAATTCTTGGAGCAATTAACTTCATCACAACAATTATTAACATGAAACCCCCTGCCATTTCCCAGTACCAAACCCCACTATTTGTATGATCAGTCCTGGTTACGGCCGTTCTTCTCCTACTTTCCCTTCCGGTTCTTGCAGCCGGCATTACAATGCTTCTCACGGACCGAAATCTAAATACCA
>GBMNC12952-20|Anisotremus_interruptus|COI-5P|MN839517
TAGCTCACGCCGGAGCATCTGTCGATCTAACAATTTTCTCCCTTCACCTAGCAGGTGTTTCCTCAATTCTTGGAGCAATTAACTTCATCACAACAATTATTAACATGAAACCCCCTGCCATTTCCCAGTACCAAACCCCACTATTTGTATGATCAGTCCTGGTTACGGCCGTTCTTCTCCTACTTTCCCTTCCGGTTCTTGCAGCCGGCATTACAATGCTTCTCACGGACCGAAATCTAAATACCA
>GBMNC19616-20|Anisotremus_interruptus|COI-5P|MT018987
TAGCTCACGCCGGAGCATCTGTCGATCTAACAATTTTCTCCCTTCACCTAGCAGGTGTTTCCTCAATTCTTGGAGCAATTAACTTCATCACAACAATTATTAACATGAAACCCCCTGCCATTTCCCAGTACCAAACCCCACTATTTGTATGATCAGTCCTGGTTACGGCCGTTCTTCTCCTACTTTCCCTTCCGGTTCTTGCAGCCGGCATTACAATGCTTCTCACGGACCGAAATCTAAATACCA
>GBMNC19632-20|Anisotremus_interruptus|COI-5P|MT018971
TAGCTCACGCCGGAGCATCTGTCGATCTAACAATTTTCTCCCTTCACCTAGCAGGTGTTTCCTCAATTCTTGGAGCAATTAACTTCATCACAACAATTATTAACATGAAACCCCCTGCCATTTCCCAGTACCAAACCCCACTATTTGTATGATCAGTCCTGGTTACGGCCGTTCTTCTCCTACTTTCCCTTCCGGTTCTTGCAGCCGGCATTACAATGCTTCTCACGGACCGAAATCTAAATACCA
>GBMNC19637-20|Anisotremus_interruptus|COI-5P|MT018966
TAGCTCACGCCGGAGCATCTGTCGATCTAACAATTTTCTCCCTTCACCTAGCAGGTGTTTCCTCAATTCTTGGAGCAATTAACTTCATCACAACAATTATTAACATGAAACCCCCTGCCATTTCCCAGTACCAAACCCCACTATTTGTGTGATCAGTCCTGGTTACGGCCGTTCTTCTCCTACTTTCCCTTCCGGTTCTTGCAGCCGGCATTACAATGCTTCTCACGGACCGAAATCTAAATACCA
>GBMNC19638-20|Anisotremus_interruptus|COI-5P|MT018965
TAGCTCACGCCGGAGCATCTGTCGATCTAACAATTTTCTCCCTTCACCTAGCAGGTGTTTCCTCAATTCTTGGAGCAATTAACTTCATCACAACAATTATTAACATGAAACCCCCTGCCATTTCCCAGTACCAAACCCCACTATTTGTATGATCAGTCCTGGTTACGGCCGTTCTTCTCCTACTTTCCCTTCCGGTTCTTGCAGCCGGCATTACAATGCTTCTCACGGACCGAAATCTAAATACCA
>GBMNC19650-20|Anisotremus_interruptus|COI-5P|MT018953
TAGCTCACGCCGGAGCATCTGTCGATCTAACAATTTTCTCCCTTCACCTAGCAGGTGTTTCCTCAATTCTTGGAGCAATTAACTTCATCACAACAATTATTAACATGAAACCCCCTGCCATTTCCCAGTACCAAACCCCACTATTTGTGTGATCAGTCCTGGTTACGGCCGTTCTTCTCCTACTTTCCCTTCCGGTTCTTGCAGCCGGCATTACAATGCTTCTCACGGACCGAAATCTAAATACCA
>GBMNC19659-20|Anisotremus_interruptus|COI-5P|MT018944
TAGCTCACGCCGGAGCATCTGTCGATCTAACAATTTTCTCCCTTCACCTAGCAGGTGTTTCCTCAATTCTTGGAGCAATTAACTTCATCACAACAATTATTAACATGAAACCCCCTGCCATTTCCCAGTACCAAACCCCACTATTTGTATGATCAGTCCTGGTTACGGCCGTTCTTCTCCTACTTTCCCTTCCGGTTCTTGCAGCCGGCATTACAATGCTTCTCACGGACCGAAATCTAAATACCA
>GBMNC19664-20|Anisotremus_interruptus|COI-5P|MT018939
TAGCTCACGCCGGAGCATCTGTCGATCTAACAATTTTCTCCCTTCACCTAGCAGGTGTTTCCTCAATTCTTGGAGCAATTAACTTCATCACAACAATTATTAACATGAAACCCCCTGCCATTTCCCAGTACCAAACCCCACTATTTGTATGATCAGTCCTGGTTACGGCCGTTCTTCTCCTACTTTCCCTTCCGGTTCTTGCAGCCGGCATTACAATGCTTCTCACGGACCGAAATCTAAATACCA
>GBMNC19669-20|Anisotremus_interruptus|COI-5P|MT018934
TAGCTCACGCCGGAGCATCTGTCGATCTAACAATTTTCTCCCTTCACCTAGCAGGTGTTTCCTCAATTCTTGGAGCAATTAACTTCATCACAACAATTATTAACATGAAACCCCCTGCCATTTCCCAGTACCAAACCCCACTATTTGTGTGATCAGTCCTGGTTACGGCCGTTCTTCTCCTACTTTCCCTTCCGGTTCTTGCAGCCGGCATTACAATGCTTCTCACGGACCGAAATCTAAATACCA
>GBMNC19670-20|Anisotremus_interruptus|COI-5P|MT018933
TAGCTCACGCCGGAGCATCTGTCGATCTAACAATTTTCTCCCTTCACCTAGCAGGTGTTTCCTCAATTCTTGGAGCAATTAACTTCATCACAACAATTATTAACATGAAACCCCCTGCCATTTCCCAGTACCAAACCCCACTATTTGTATGATCAGTCCTGGTTACGGCCGTTCTTCTCCTACTTTCCCTTCCGGTTCTTGCAGCCGGCATTACAATGCTTCTCACGGACCGAAATCTAAATACCA
>GBMNC19671-20|Anisotremus_interruptus|COI-5P|MT018932
TAGCTCACGCCGGAGCATCTGTCGATCTAACAATTTTCTCCCTTCACCTAGCAGGTGTTTCCTCAATTCTTGGAGCAATTAACTTCATCACAACAATTATTAACATGAAACCCCCTGCCATTTCCCAGTACCAAACCCCACTATTTGTATGATCAGTCCTGGTTACGGCCGTTCTTCTCCTACTTTCCCTTCCGGTTCTTGCAGCCGGCATTACAATGCTTCTCACGGACCGAAATCTAAATACCA
>GBMNC19672-20|Anisotremus_interruptus|COI-5P|MT018931
TAGCTCACGCCGGAGCATCTGTCGATCTAACAATTTTCTCCCTTCACCTAGCAGGTGTTTCCTCAATTCTTGGAGCAATTAATTTCATCACAACAATTATTAACATGAAACCCCCTGCCATTTCCCAGTACCAAACCCCACTATTTGTATGATCAGTCCTGGTTACGGCCGTTCTTCTCCTACTTTCCCTTCCGGTTCTTGCAGCCGGCATTACAATGCTTCTCACGGACCGAAATCTAAATACCA
>GBMNC19675-20|Anisotremus_interruptus|COI-5P|MT018928
TAGCTCACGCCGGAGCATCTGTCGATCTAACAATTTTCTCCCTTCACCTAGCAGGTGTTTCCTCAATTCTTGGAGCAATTAACTTCATCACAACAATTATTAACATGAAACCCCCTGCCATTTCCCAGTACCAAACCCCACTATTTGTATGATCAGTCCTGGTTACGGCCGTTCTTCTCCTACTTTCCCTTCCGGTTCTTGCAGCCGGCATTACAATGCTTCTCACGGACCGAAATCTAAATACCA
>GBMNC19677-20|Anisotremus_interruptus|COI-5P|MT018926
TAGCTCACGCCGGAGCATCTGTCGATCTAACAATTTTCTCCCTTCACCTAGCAGGTGTTTCCTCAATTCTTGGAGCAATTAACTTCATCACAACAATTATTAACATGAAACCCCCTGCCATTTCCCAGTACCAAACCCCACTATTTGTATGATCAGTCCTGGTTACGGCCGTTCTTCTCCTACTTTCCCTTCCGGTTCTTGCAGCCGGCATTACAATGCTTCTCACGGACCGAAATCTAAATACCA
>GBMNC19685-20|Anisotremus_interruptus|COI-5P|MT018918
TAGCTCACGCCGGAGCATCTGTCGATCTAACAATTTTCTCCCTTCACCTAGCAGGTGTTTCCTCAATTCTTGGAGCAATTAACTTCATCACAACAATTATTAACATGAAACCCCCTGCCATTTCCCAGTACCAAACCCCACTATTTGTATGATCAGTCCTGGTTACGGCCGTTCTTCTCCTACTTTCCCTTCCGGTTCTTGCAGCCGGCATTACAATGCTTCTCACGGACCGAAATCTAAATACCA
>GBMNC19686-20|Anisotremus_interruptus|COI-5P|MT018917
TAGCTCACGCCGGAGCATCTGTCGATCTAACAATTTTCTCCCTTCACCTAGCAGGTGTTTCCTCAATTCTTGGAGCAATTAACTTCATCACAACAATTATTAACATGAAACCCCCTGCCATTTCCCAGTACCAAACCCCACTATTTGTATGATCAGTCCTGGTTACGGCCGTTCTTCTCCTACTTTCCCTTCCGGTTCTTGCAGCCGGCATTACAATGCTTCTCACGGACCGAAATCTAAATACCA
>GBMNC19693-20|Anisotremus_interruptus|COI-5P|MT018910
TAGCTCACGCCGGAGCATCTGTCGATCTAACAATTTTCTCCCTTCACCTAGCAGGTGTTTCCTCAATTCTTGGAGCAATTAACTTCATCACAACAATTATTAACATGAAACCCCCTGCCATTTCCCAGTACCAAACCCCACTATTTGTGTGATCAGTCCTGGTTACGGCCGTTCTTCTCCTACTTTCCCTTCCGGTTCTTGCAGCCGGCATTACAATGCTTCTCACGGACCGAAATCTAAATACCA
>GBMNC19683-20|Anisotremus_interruptus|COI-5P|MT018920
TAGCTCACGCCGGAGCATCTGTCGATCTAACAATTTTCTCCCTTCACCTAGCAGGTGTTTCCTCAATTCTTGGAGCAATTAACTTCATCACAACAATTATTAACATGAAACCCCCTGCCATTTCCCAGTACCAAACCCCACTATTTGTATGATCAGTCCTGGTTACGGCCGTTCTTCTCCTACTTTCCCTTCCGGTTCTTGCAGCCGGCATTACAATGCTTCTCACGGACCGAAATCTAAATACCA
>GBMNC19699-20|Anisotremus_interruptus|COI-5P|MT018904
TAGCTCACGCCGGAGCATCTGTCGATCTAACAATTTTCTCCCTTCACCTAGCAGGTGTTTCCTCAATTCTTGGGGCAATTAACTTCATCACAACAATTATTAACATGAAACCCCCTGCCATTTCCCAGTACCAAACCCCACTATTTGTATGATCAGTCCTGGTTACGGCCGTTCTTCTCCTACTTTCCCTTCCGGTTCTTGCAGCCGGCATTACAATGCTTCTCACGGACCGAAATCTAAATACCA
>GBMNC19701-20|Anisotremus_interruptus|COI-5P|MT018902
TAGCTCACGCCGGAGCATCTGTCGATCTAACAATTTTCTCCCTTCACCTAGCAGGTGTTTCCTCAATTCTTGGGGCAATTAACTTCATCACAACAATTATTAACATGAAACCCCCTGCCATTTCCCAGTACCAAACCCCACTATTTGTATGATCAGTCCTGGTTACGGCCGTTCTTCTCCTACTTTCCCTTCCGGTTCTTGCAGCCGGCATTACAATGCTTCTCACGGACCGAAATCTAAATACCA
>GBMNC19704-20|Anisotremus_interruptus|COI-5P|MT018899
TAGCTCACGCCGGAGCATCTGTCGATCTAACAATTTTCTCCCTTCACCTAGCAGGTGTTTCCTCAATTCTTGGGGCAATTAACTTCATCACAACAATTATTAACATGAAACCCCCTGCCATTTCCCAGTACCAAACCCCACTATTTGTATGATCAGTCCTGGTTACGGCCGTTCTTCTCCTACTTTCCCTTCCGGTTCTTGCAGCCGGCATTACAATGCTTCTCACGGACCGAAATCTAAATACCA
>GBMNC19703-20|Anisotremus_interruptus|COI-5P|MT018900
TAGCTCACGCCGGAGCATCTGTCGATCTAACAATTTTCTCCCTTCACCTAGCAGGTGTTTCCTCAATTCTTGGGGCAATTAACTTCATCACAACAATTATTAACATGAAACCCCCTGCCATTTCCCAGTACCAAACCCCACTATTTGTATGATCAGTCCTGGTTACGGCCGTTCTTCTCCTACTTTCCCTTCCGGTTCTTGCAGCCGGCATTACAATGCTTCTCACGGACCGAAATCTAAATACCA
>GBMNC19707-20|Anisotremus_interruptus|COI-5P|MT018896
TAGCTCACGCCGGAGCATCTGTCGATCTAACAATTTTCTCCCTTCACCTAGCAGGTGTTTCCTCAATTCTTGGGGCAATTAACTTCATCACAACAATTATTAACATGAAACCCCCTGCCATTTCCCAGTACCAAACCCCACTATTTGTATGATCAGTCCTGGTTACGGCCGTTCTTCTCCTACTTTCCCTTCCGGTTCTTGCAGCCGGCATTACAATGCTTCTCACGGACCGAAATCTAAATACCA
>GBMNC19709-20|Anisotremus_interruptus|COI-5P|MT018894
TAGCTCACGCCGGAGCATCTGTCGATCTAACAATTTTCTCCCTTCACCTAGCAGGTGTTTCCTCAATTCTTGGGGCAATTAACTTCATCACAACAATTATTAACATGAAACCCCCTGCCATTTCCCAGTACCAAACCCCACTATTTGTATGATCAGTCCTGGTTACGGCCGTTCTTCTCCTACTTTCCCTTCCGGTTCTTGCAGCCGGCATTACAATGCTTCTCACGGACCGAAATCTAAATACCA
>GBMNC19712-20|Anisotremus_interruptus|COI-5P|MT018891
TAGCTCACGCCGGAGCATCTGTCGATCTAACAATTTTCTCCCTTCACCTAGCAGGTGTTTCCTCAATTCTTGGGGCAATTAACTTCATCACAACAATTATTAACATGAAACCCCCTGCCATTTCCCAGTACCAAACCCCACTATTTGTATGATCAGTCCTGGTTACGGCCGTTCTTCTCCTACTTTCCCTTCCGGTTCTTGCAGCCGGCATTACAATGCTTCTCACGGACCGAAATCTAAATACCA
>GBMNC19720-20|Anisotremus_interruptus|COI-5P|MT018883
TAGCTCACGCCGGAGCATCTGTCGATCTAACAATTTTCTCCCTTCACCTAGCAGGTGTTTCCTCAATTCTTGGAGCAATTAACTTCATCACAACAATTATTAACATGAAACCCCCTGCCATTTCCCAGTACCAAACCCCACTATTTGTGTGATCAGTCCTGGTTACGGCCGTTCTTCTCCTACTTTCCCTTCCAGTTCTTGCAGCCGGCATTACAATGCTTCTCACGGACCGAAATCTAAATACCA
>GBMNC19734-20|Anisotremus_interruptus|COI-5P|MT018869
TAGCTCACGCCGGAGCATCTGTCGATCTAACAATTTTCTCCCTTCACCTAGCAGGTGTTTCCTCAATTCTTGGAGCAATTAACTTCATCACAACAATTATTAACATGAAACCCCCTGCCATTTCCCAGTACCAAACCCCACTATTTGTGTGATCAGTCCTGGTTACGGCCGTTCTTCTCCTACTTTCCCTTCCGGTTCTTGCAGCCGGCATTACAATGCTTCTCACGGACCGAAATCTAAATACCA
>GBMNC19723-20|Anisotremus_interruptus|COI-5P|MT018880
TAGCTCACGCCGGAGCATCTGTCGATCTAACAATTTTCTCCCTTCACCTAGCAGGTGTTTCCTCAATTCTTGGAGCAATTAACTTCATCACAACAATTATTAACATGAAACCCCCTGCCATTTCCCAGTACCAAACCCCACTATTTGTATGATCAGTCCTGGTTACGGCCGTTCTTCTCCTACTTTCCCTTCCGGTTCTTGCAGCCGGCATTACAATGCTTCTCACGGACCGAAATCTAAATACCA
>GBMNC19735-20|Anisotremus_interruptus|COI-5P|MT018868
TAGCTCACGCCGGAGCATCTGTCGATCTAACAATTTTCTCCCTTCACCTAGCAGGTGTTTCCTCAATTCTTGGAGCAATTAACTTCATCACAACAATTATTAACATGAAACCCCCTGCCATTTCCCAGTACCAAACCCCACTATTTGTATGATCAGTCCTGGTTACGGCCGTTCTTCTCCTACTTTCCCTTCCGGTTCTTGCAGCCGGCATTACAATGCTTCTCACGGACCGAAATCTAAATACCA
>GBMNC19740-20|Anisotremus_interruptus|COI-5P|MT018863
TAGCTCACGCCGGAGCATCTGTCGATCTAACAATTTTCTCCCTTCACCTAGCAGGTGTTTCCTCAATTCTTGGAGCAATTAACTTCATCACAACAATTATTAACATGAAACCCCCTGCCATTTCCCAGTACCAAACCCCACTATTTGTGTGATCAGTCCTGGTTACGGCCGTTCTTCTCCTACTTTCCCTTCCGGTTCTTGCAGCCGGCATTACAATGCTTCTCACGGACCGAAATCTAAATACCA
>GBMNC19745-20|Anisotremus_interruptus|COI-5P|MT018858
TAGCTCACGCCGGAGCATCTGTCGATCTAACAATTTTCTCCCTTCACCTAGCAGGTGTTTCCTCAATTCTTGGAGCAATTAACTTCATCACAACAATTATTAACATGAAACCCCCTGCCATTTCCCAGTACCAAACCCCACTATTTGTATGATCAGTCCTGGTTACGGCCGTTCTTCTCCTACTTTCCCTTCCGGTTCTTGCAGCCGGCATTACAATGCTTCTCACGGACCGAAATCTAAATACCA
>GBMNC19739-20|Anisotremus_interruptus|COI-5P|MT018864
TAGCTCACGCCGGAGCATCTGTCGATCTAACAATTTTCTCCCTTCACCTAGCAGGTGTTTCCTCAATTCTTGGAGCAATTAACTTCATCACAACAATTATTAACATGAAACCCCCTGCCATTTCCCAGTACCAAACCCCACTATTTGTATGATCAGTCCTGGTTACGGCCGTTCTTCTCCTACTTTCCCTTCCGGTTCTTGCAGCCGGCATTACAATGCTTCTCACGGACCGAAATCTAAATACCA
>GBMNC19717-20|Anisotremus_interruptus|COI-5P|MT018886
TAGCTCACGCCGGAGCATCTGTCGATCTAACAATTTTCTCCCTTCACCTAGCAGGTGTTTCCTCAATTCTTGGAGCAATTAACTTCATCACAACAATTATTAACATGAAACCCCCTGCCATTTCCCAGTACCAAACCCCACTATTTGTATGATCAGTCCTGGTTACGGCCGTTCTTCTCCTACTTTCCCTTCCGGTTCTTGCAGCCGGCATTACAATGCTTCTCACGGACCGAAATCTAAATACCA
>GBMNC19724-20|Anisotremus_interruptus|COI-5P|MT018879
TAGCTCACGCCGGAGCATCTGTCGATCTAACAATTTTCTCCCTTCACCTAGCAGGTGTTTCCTCAATTCTTGGAGCAATTAACTTCATCACAACAATTATTAACATGAAACCCCCTGCCATTTCCCAGTACCAAACCCCACTATTTGTATGATCAGTCCTGGTTACGGCCGTTCTTCTCCTACTTTCCCTTCCGGTTCTTGCAGCCGGCATTACAATGCTTCTCACGGACCGAAATCTAAATACCA
>GBMNC19726-20|Anisotremus_interruptus|COI-5P|MT018877
TAGCTCACGCCGGAGCATCTGTCGATCTAACAATTTTCTCCCTTCACCTAGCAGGTGTTTCCTCAATTCTTGGAGCAATTAACTTCATCACAACAATTATTAACATGAAACCCCCTGCCATTTCCCAGTACCAAACCCCACTATTTGTATGATCAGTCCTGGTTACGGCCGTTCTTCTCCTACTTTCCCTTCCGGTTCTTGCAGCCGGCATTACAATGCTTCTCACGGACCGAAATCTAAATACCA
>GBMNC19716-20|Anisotremus_interruptus|COI-5P|MT018887
TAGCTCACGCCGGAGCATCTGTCGATCTAACAATTTTCTCCCTTCACCTAGCAGGTGTTTCCTCAATTCTTGGAGCAATTAACTTCATCACAACAATTATTAACATGAAACCCCCTGCCATTTCCCAGTACCAAACCCCACTATTTGTATGATCAGTCCTGGTTACGGCCGTTCTTCTCCTACTTTCCCTTCCGGTTCTTGCAGCCGGCATTACAATGCTTCTCACGGACCGAAATCTAAATACCA
>GBMNC19747-20|Anisotremus_interruptus|COI-5P|MT018856
TAGCTCACGCCGGAGCATCTGTCGATCTAACAATTTTCTCCCTTCACCTAGCAGGTGTTTCCTCAATTCTTGGAGCAATTAACTTCATCACAACAATTATTAACATGAAACCCCCTGCCATTTCCCAGTACCAAACCCCACTATTTGTATGATCAGTCCTGGTTACGGCCGTTCTTCTCCTACTTTCCCTTCCGGTTCTTGCAGCCGGCATTACAATGCTTCTCACGGACCGAAATCTAAATACCA
>GBMNC19748-20|Anisotremus_interruptus|COI-5P|MT018855
TAGCTCACGCCGGAGCATCTGTCGATCTAACAATTTTCTCCCTTCACCTAGCAGGTGTTTCCTCAATTCTTGGAGCAATTAACTTCATCACAACAATTATTAACATGAAACCCCCTGCCATTTCCCAGTACCAAACCCCACTATTTGTATGATCAGTCCTGGTTACGGCCGTTCTTCTCCTACTTTCCCTTCCGGTTCTTGCAGCCGGCATTACAATGCTTCTCACGGACCGAAATCTAAATACCA
>GBMNC19750-20|Anisotremus_interruptus|COI-5P|MT018853
TAGCTCACGCCGGAGCATCTGTCGATCTAACAATTTTCTCCCTTCACCTAGCAGGTGTTTCCTCAATTCTTGGAGCAATTAACTTCATCACAACAATTATTAACATGAAACCCCCTGCCATTTCCCAGTACCAAACCCCACTATTTGTATGATCAGTCCTGGTTACGGCCGTTCTTCTCCTACTTTCCCTTCCGGTTCTTGCAGCCGGCATTACAATGCTTCTCACGGACCGAAATCTAAATACCA
>GBMND26772-21|Anisotremus_interruptus|COI-5P|MN880558
TAGCTCACGCCGGAGCATCTGTCGATCTAACAATTTTCTCCCTTCACCTAGCAGGTGTTTCCTCAATTCTTGGAGCAATTAACTTCATCACAACAATTATTAACATGAAACCCCCTGCCATTTCCCAGTACCAAACCCCACTATTTGTGTGATCAGTCCTGGTTACGGCCGTTCTTCTCCTACTTTCCCTTCCGGTTCTTGCAGCCGGCATTACAATGCTTCTCACGGACCGAAATCTAAATACCA
>GBMNC19756-20|Anisotremus_interruptus|COI-5P|MT018847
TAGCTCACGCCGGAGCATCTGTCGATCTAACAATTTTCTCCCTTCACCTAGCAGGTGTTTCCTCAATTCTTGGAGCAATTAACTTCATCACAACAATTATTAACATGAAACCCCCTGCCATTTCCCAGTACCAAACCCCACTATTTGTATGATCAGTCCTGGTTACGGCCGTTCTTCTCCTACTTTCCCTTCCGGTTCTTGCAGCCGGCATTACAATGCTTCTCACGGACCGAAATCTAAATACCA
>ANGBF3627-12|Anisotremus_interruptus|COI-5P|JQ741133
TAGCTCACGCCGGAGCATCTGTCGATCTAACAATTTTCTCCCTTCACCTAGCAGGTGTTTCCTCAATTCTTGGAGCAATTAACTTCATCACAACAATTATTAACATGAAACCCCCTGCCATTTCCCAGTACCAAACCCCACTATTTGTGTGATCAGTCCTGGTTACGGCCGTTCTTCTCCTACTTTCCCTTCCGGTTCTTGCAGCCGGCATTACAATGCTTCTCACGGACCGAAATCTAAATACCA
>ANGBF3628-12|Anisotremus_interruptus|COI-5P|JQ741131
TAGCTCACGCCGGAGCATCTGTCGATCTAACAATTTTCTCCCTTCACCTAGCAGGTGTTTCCTCAATTCTTGGAGCAATTAACTTCATCACAACAATTATTAACATGAAACCCCCTGCCATTTCCCAGTACCAAACCCCACTATTTGTATGATCAGTCCTGGTTACGGCCGTTCTTCTCCTACTTTCCCTTCCGGTTCTTGCAGCCGGCATTACAATGCTTCTCACGGACCGAAATCTAAATACCA
>ANGBF3623-12|Anisotremus_interruptus|COI-5P|JQ741141
TAGCTCACGCCGGAGCATCTGTCGATCTAACAATTTTCTCCCTTCACCTAGCAGGTGTTTCCTCAATTCTTGGAGCAATTAACTTCATCACAACAATTATTAACATGAAACCCCCTGCCATTTCCCAGTACCAAACCCCACTATTTGTATGATCAGTCCTGGTTACGGCCGTTCTTCTCCTACTTTCCCTTCCGGTTCTTGCAGCCGGCATTACAATGCTTCTCACGGACCGAAATCTAAATACCA
>ANGBF3626-12|Anisotremus_interruptus|COI-5P|JQ741135
TAGCTCACGCCGGAGCATCTGTCGATCTAACAATTTTCTCCCTTCACCTAGCAGGTGTTTCCTCAATTCTTGGAGCAATTAACTTCATCACAACAATTATTAACATGAAACCCCCTGCCATTTCCCAGTACCAAACCCCACTATTTGTGTGATCAGTCCTGGTTACGGCCGTTCTTCTCCTACTTTCCCTTCCGGTTCTTGCAGCCGGCATTACAATGCTTCTCACGGACCGAAATCTAAATACCA
>ANGBF3737-12|Anisotremus_interruptus|COI-5P|JQ741136
TAGCTCACGCCGGAGCATCTGTCGATCTAACAATTTTCTCCCTTCACCTAGCAGGTGTTTCCTCAATTCTTGGAGCAATTAACTTCATCACAACAATTATTAACATGAAACCCCCTGCCATTTCCCAGTACCAAACCCCACTATTTGTATGATCAGTCCTGGTTACGGCCGTTCTTCTCCTACTTTCCCTTCCGGTTCTTGCAGCCGGCATTACAATGCTTCTCACGGACCGAAATCTAAATACCA
>GBMNC19618-20|Anisotremus_interruptus|COI-5P|MT018985
TAGCTCACGCCGGAGCATCTGTCGATCTAACAATTTTCTCCCTTCACCTAGCAGGTGTTTCCTCAATTCTTGGAGCAATTAACTTCATCACAACAATTATTAACATGAAACCCCCTGCCATTTCCCAGTACCAAACCCCACTATTTGTGTGATCAGTCCTGGTTACGGCCGTTCTTCTCCTACTTTCCCTTCCGGTTCTTGCAGCCGGCATTACAATGCTTCTCACGGACCGAAATCTAAATACCA
>GBMNC19643-20|Anisotremus_interruptus|COI-5P|MT018960
TAGCTCACGCCGGAGCATCTGTCGATCTAACAATTTTCTCCCTTCACCTAGCAGGTGTTTCCTCAATTCTTGGAGCAATTAACTTCATCACAACAATTATTAACATGAAACCCCCTGCCATTTCCCAGTACCAAACCCCACTATTTGTGTGATCAGTCCTGGTTACGGCCGTTCTTCTCCTACTTTCCCTTCCGGTTCTTGCAGCCGGCATTACAATGCTTCTCACGGACCGAAATCTAAATACCA
>GBMNC19644-20|Anisotremus_interruptus|COI-5P|MT018959
TAGCTCACGCCGGAGCATCTGTCGATCTAACAATTTTCTCCCTTCACCTAGCAGGTGTTTCCTCAATTCTTGGAGCAATTAACTTCATCACAACAATTATTAACATGAAACCCCCTGCCATTTCCCAGTACCAAACCCCACTATTTGTGTGATCAGTCCTGGTTACGGCCGTTCTTCTCCTACTTTCCCTTCCGGTTCTTGCAGCCGGCATTACAATGCTTCTCACGGACCGAAATCTAAATACCA
>GBMNC19646-20|Anisotremus_interruptus|COI-5P|MT018957
TAGCTCACGCCGGAGCATCTGTCGATCTAACAATTTTCTCCCTTCACCTAGCAGGTGTTTCCTCAATTCTTGGAGCAATTAACTTCATCACAACAATTATTAACATGAAACCCCCTGCCATTTCCCAGTACCAAACCCCACTATTTGTATGATCAGTCCTGGTTACGGCCGTTCTTCTCCTACTTTCCCTTCCGGTTCTTGCAGCCGGCATTACAATGCTTCTCACGGACCGAAATCTAAATACCA
>GBMNC19647-20|Anisotremus_interruptus|COI-5P|MT018956
TAGCTCACGCCGGAGCATCTGTCGATCTAACAATTTTCTCCCTTCACCTAGCAGGTGTTTCCTCAATTCTTGGAGCAATTAACTTCATCACAACAATTATTAACATGAAACCCCCTGCCATTTCCCAGTACCAAACCCCACTATTTGTATGATCAGTCCTGGTTACGGCCGTTCTTCTCCTACTTTCCCTTCCGGTTCTTGCAGCCGGCATTACAATGCTTCTCACGGACCGAAATCTAAATACCA
>GBMNC19648-20|Anisotremus_interruptus|COI-5P|MT018955
TAGCTCACGCCGGAGCATCTGTCGATCTAACAATTTTCTCCCTTCACCTAGCAGGTGTTTCCTCAATTCTTGGAGCAATTAACTTCATCACAACAATTATTAACATGAAACCCCCTGCCATTTCCCAGTACCAAACCCCACTATTTGTATGATCAGTCCTGGTTACGGCCGTTCTTCTCCTACTTTCCCTTCCGGTTCTTGCAGCCGGCATTACAATGCTTCTCACGGACCGAAATCTAAATACCA
>GBMNC19649-20|Anisotremus_interruptus|COI-5P|MT018954
TAGCTCACGCCGGAGCATCTGTCGATCTAACAATTTTCTCCCTTCACCTAGCAGGTGTTTCCTCAATTCTTGGAGCAATTAACTTCATCACAACAATTATTAACATGAAACCCCCTGCCATTTCCCAGTACCAAACCCCACTATTTGTGTGATCAGTCCTGGTTACGGCCGTTCTTCTCCTACTTTCCCTTCCGGTTCTTGCAGCCGGCATTACAATGCTTCTCACGGACCGAAATCTAAATACCA
>GBMNC19654-20|Anisotremus_interruptus|COI-5P|MT018949
TAGCTCACGCCGGAGCATCTGTCGATCTAACAATTTTCTCCCTTCACCTAGCAGGTGTTTCCTCAATTCTTGGAGCAATTAACTTCATCACAACAATTATTAACATGAAACCCCCTGCCATTTCCCAGTACCAAACCCCACTATTTGTATGATCAGTCCTGGTTACGGCCGTTCTTCTCCTACTTTCCCTTCCGGTTCTTGCAGCCGGCATTACAATGCTTCTCACGGACCGAAATCTAAATACCA
>GBMNC19655-20|Anisotremus_interruptus|COI-5P|MT018948
TAGCTCACGCCGGAGCATCTGTCGATCTAACAATTTTCTCCCTTCACCTAGCAGGTGTTTCCTCAATTCTTGGAGCAATTAACTTCATCACAACAATTATTAACATGAAACCCCCTGCCATTTCCCAGTACCAAACCCCACTATTTGTATGATCAGTCCTGGTTACGGCCGTTCTTCTCCTACTTTCCCTTCCGGTTCTTGCAGCCGGCATTACAATGCTTCTCACGGACCGAAATCTAAATACCA
>GBMNC19656-20|Anisotremus_interruptus|COI-5P|MT018947
TAGCTCACGCCGGAGCATCTGTCGATCTAACAATTTTCTCCCTTCACCTAGCAGGTGTTTCCTCAATTCTTGGAGCAATTAACTTCATCACAACAATTATTAACATGAAACCCCCTGCCATTTCCCAGTACCAAACCCCACTATTTGTATGATCAGTCCTGGTTACGGCCGTTCTTCTCCTACTTTCCCTTCCGGTTCTTGCAGCCGGCATTACAATGCTTCTCACGGACCGAAATCTAAATACCA
>GBMNC19657-20|Anisotremus_interruptus|COI-5P|MT018946
TAGCTCACGCCGGAGCATCTGTCGATCTAACAATTTTCTCCCTTCACCTAGCAGGTGTTTCCTCAATTCTTGGAGCAATTAACTTCATCACAACAATTATTAACATGAAACCCCCTGCCATTTCCCAGTACCAAACCCCACTATTTGTGTGATCAGTCCTGGTTACGGCCGTTCTTCTCCTACTTTCCCTTCCGGTTCTTGCAGCCGGCATTACAATGCTTCTCACGGACCGAAATCTAAATACCA
>GBMNC19658-20|Anisotremus_interruptus|COI-5P|MT018945
TAGCTCACGCCGGAGCATCTGTCGATCTAACAATTTTCTCCCTTCACCTAGCAGGTGTTTCCTCAATTCTTGGAGCAATTAACTTCATCACAACAATTATTAACATGAAACCCCCTGCCATTTCCCAGTACCAAACCCCACTATTTGTATGATCAGTCCTGGTTACGGCCGTTCTTCTCCTACTTTCCCTTCCGGTTCTTGCAGCCGGCATTACAATGCTTCTCACGGACCGAAATCTAAATACCA
>GBMNC19660-20|Anisotremus_interruptus|COI-5P|MT018943
TAGCTCACGCCGGAGCATCTGTCGATCTAACAATTTTCTCCCTTCACCTAGCAGGTGTTTCCTCAATTCTTGGAGCAATTAACTTCATCACAACAATTATTAACATGAAACCCCCTGCCATTTCCCAGTACCAAACCCCACTATTTGTGTGATCAGTCCTGGTTACGGCCGTTCTTCTCCTACTTTCCCTTCCGGTTCTTGCAGCCGGCATTACAATGCTTCTCACGGACCGAAATCTAAATACCA
>GBMNC19663-20|Anisotremus_interruptus|COI-5P|MT018940
TAGCTCACGCCGGAGCATCTGTCGATCTAACAATTTTCTCCCTTCACCTAGCAGGTGTTTCCTCAATTCTTGGAGCAATTAACTTCATCACAACAATTATTAACATGAAACCCCCTGCCATTTCCCAGTACCAAACCCCACTATTTGTATGATCAGTCCTGGTTACGGCCGTTCTTCTCCTACTTTCCCTTCCGGTTCTTGCAGCCGGCATTACAATGCTTCTCACGGACCGAAATCTAAATACCA
>GBMNC19665-20|Anisotremus_interruptus|COI-5P|MT018938
TAGCTCACGCCGGAGCATCTGTCGATCTAACAATTTTCTCCCTTCACCTAGCAGGTGTTTCCTCAATTCTTGGAGCAATTAACTTCATCACAACAATTATTAACATGAAACCCCCTGCCATTTCCCAGTACCAAACCCCACTATTTGTGTGATCAGTCCTGGTTACGGCCGTTCTTCTCCTACTTTCCCTTCCGGTTCTTGCAGCCGGCATTACAATGCTTCTCACGGACCGAAATCTAAATACCA
>GBMNC19673-20|Anisotremus_interruptus|COI-5P|MT018930
TAGCTCACGCCGGAGCATCTGTCGATCTAACAATTTTCTCCCTTCACCTAGCAGGTGTTTCCTCAATTCTTGGAGCAATTAACTTCATCACAACAATTATTAACATGAAACCCCCTGCCATTTCCCAGTACCAAACCCCACTATTTGTATGATCAGTCCTGGTTACGGCCGTTCTTCTCCTACTTTCCCTTCCGGTTCTTGCAGCCGGCATTACAATGCTTCTCACGGACCGAAATCTAAATACCA
>GBMNC19680-20|Anisotremus_interruptus|COI-5P|MT018923
TAGCTCACGCCGGAGCATCTGTCGATCTAACAATTTTCTCCCTTCACCTAGCAGGTGTTTCCTCAATTCTTGGAGCAATTAACTTCATCACAACAATTATTAACATGAAACCCCCTGCCATTTCCCAGTACCAAACCCCACTATTTGTATGATCAGTCCTGGTTACGGCCGTTCTTCTCCTACTTTCCCTTCCGGTTCTTGCAGCCGGCATTACAATGCTTCTCACGGACCGAAATCTAAATACCA
>GBMNC19682-20|Anisotremus_interruptus|COI-5P|MT018921
TAGCTCACGCCGGAGCATCTGTCGATCTAACAATTTTCTCCCTTCACCTAGCAGGTGTTTCCTCAATTCTTGGAGCAATTAACTTCATCACAACAATTATTAACATGAAACCCCCTGCCATTTCCCAGTACCAAACCCCACTATTTGTGTGATCAGTCCTGGTTACGGCCGTTCTTCTCCTACTTTCCCTTCCGGTTCTTGCAGCCGGCATTACAATGCTTCTCACGGACCGAAATCTAAATACCA
>GBMNC19691-20|Anisotremus_interruptus|COI-5P|MT018912
TAGCTCACGCCGGAGCATCTGTCGATCTAACAATTTTCTCCCTTCACCTAGCAGGTGTTTCCTCAATTCTTGGAGCAATTAACTTCATCACAACAATTATTAACATGAAACCCCCTGCCATTTCCCAGTACCAAACCCCACTATTTGTATGATCAGTCCTGGTTACGGCCGTTCTTCTCCTACTTTCCCTTCCGGTTCTTGCAGCCGGCATTACAATGCTTCTCACGGACCGAAATCTAAATACCA
>GBMNC19688-20|Anisotremus_interruptus|COI-5P|MT018915
TAGCTCACGCCGGAGCATCTGTCGATCTAACAATTTTCTCCCTTCACCTAGCAGGTGTTTCCTCAATTCTTGGAGCAATTAACTTCATCACAACAATTATTAACATGAAACCCCCTGCCATTTCCCAGTACCAAACCCCACTATTTGTGTGATCAGTCCTGGTTACGGCCGTTCTTCTCCTACTTTCCCTTCCGGTTCTTGCAGCCGGCATTACAATGCTTCTCACGGACCGAAATCTAAATACCA
>GBMNC19689-20|Anisotremus_interruptus|COI-5P|MT018914
TAGCTCACGCCGGAGCATCTGTCGATCTAACAATTTTCTCCCTTCACCTAGCAGGTGTTTCCTCAATTCTTGGAGCAATTAACTTCATCACAACAATTATTAACATGAAACCCCCTGCCATTTCCCAGTACCAAACCCCACTATTTGTATGATCAGTCCTGGTTACGGCCGTTCTTCTCCTACTTTCCCTTCCGGTTCTTGCAGCCGGCATTACAATGCTTCTCACGGACCGAAATCTAAATACCA
>GBMNC19692-20|Anisotremus_interruptus|COI-5P|MT018911
TAGCTCACGCCGGAGCATCTGTCGATCTAACAATTTTCTCCCTTCACCTAGCAGGTGTTTCCTCAATTCTTGGAGCAATTAACTTCATCACAACAATTATTAACATGAAACCCCCTGCCATTTCCCAGTACCAAACCCCACTATTTGTATGATCAGTCCTGGTTACGGCCGTTCTTCTCCTACTTTCCCTTCCGGTTCTTGCAGCCGGCATTACAATGCTTCTCACGGACCGAAATCTAAATACCA
>GBMNC19694-20|Anisotremus_interruptus|COI-5P|MT018909
TAGCTCACGCCGGAGCATCTGTCGATCTAACAATTTTCTCCCTTCACCTAGCAGGTGTTTCCTCAATTCTTGGAGCAATTAACTTCATCACAACAATTATTAACATGAAACCCCCTGCCATTTCCCAGTACCAAACCCCACTATTTGTATGATCAGTCCTGGTTACGGCCGTTCTTCTCCTACTTTCCCTTCCGGTTCTTGCAGCCGGCATTACAATGCTTCTCACGGACCGAAATCTAAATACCA
>GBMNC19695-20|Anisotremus_interruptus|COI-5P|MT018908
TAGCTCACGCCGGAGCATCTGTCGATCTAACAATTTTCTCCCTTCACCTAGCAGGTGTTTCCTCAATTCTTGGGGCAATTAACTTCATCACAACAATTATTAACATGAAACCCCCTGCCATTTCCCAGTACCAAACCCCACTATTTGTATGATCAGTCCTGGTTACGGCCGTTCTTCTCCTACTTTCCCTTCCGGTTCTTGCAGCCGGCATTACAATGCTTCTCACGGACCGAAATCTAAATACCA
>GBMNC19696-20|Anisotremus_interruptus|COI-5P|MT018907
TAGCTCACGCCGGAGCATCTGTCGATCTAACAATTTTCTCCCTTCACCTAGCAGGTGTTTCCTCAATTCTTGGGGCAATTAACTTCATCACAACAATTATTAACATGAAACCCCCTGCCATTTCCCAGTACCAAACCCCACTATTTGTATGATCAGTCCTGGTTACGGCCGTTCTTCTCCTACTTTCCCTTCCGGTTCTTGCAGCCGGCATTACAATGCTTCTCACGGACCGAAATCTAAATACCA
>GBMNC19698-20|Anisotremus_interruptus|COI-5P|MT018905
TAGCTCACGCCGGAGCATCTGTCGATCTAACAATTTTCTCCCTTCACCTAGCAGGTGTTTCCTCAATTCTTGGGGCAATTAACTTCATCACAACAATTATTAACATGAAACCCCCTGCCATTTCCCAGTACCAAACCCCACTATTTGTATGATCAGTCCTGGTTACGGCCGTTCTTCTCCTACTTTCCCTTCCGGTTCTTGCAGCCGGCATTACAATGCTTCTCACGGACCGAAATCTAAATACCA
>GBMNC19705-20|Anisotremus_interruptus|COI-5P|MT018898
TAGCTCACGCCGGAGCATCTGTCGATCTAACAATTTTCTCCCTTCACCTAGCAGGTGTTTCCTCAATTCTTGGGGCAATTAACTTCATCACAACAATTATTAACATGAAACCCCCTGCCATTTCCCAGTACCAAACCCCACTATTTGTATGATCAGTCCTGGTTACGGCCGTTCTTCTCCTACTTTCCCTTCCGGTTCTTGCAGCCGGCATTACAATGCTTCTCACGGACCGAAATCTAAATACCA
>GBMNC19706-20|Anisotremus_interruptus|COI-5P|MT018897
TAGCTCACGCCGGAGCATCTGTCGATCTAACAATTTTCTCCCTTCACCTAGCAGGTGTTTCCTCAATTCTTGGGGCAATTAACTTCATCACAACAATTATTAACATGAAACCCCCTGCCATTTCCCAGTACCAAACCCCACTATTTGTATGATCAGTCCTGGTTACGGCCGTTCTTCTCCTACTTTCCCTTCCGGTTCTTGCAGCCGGCATTACAATGCTTCTCACGGACCGAAATCTAAATACCA
>GBMNC19708-20|Anisotremus_interruptus|COI-5P|MT018895
TAGCTCACGCCGGAGCATCTGTCGATCTAACAATTTTCTCCCTTCACCTAGCAGGTGTTTCCTCAATTCTTGGGGCAATTAACTTCATCACAACAATTATTAACATGAAACCCCCTGCCATTTCCCAGTACCAAACCCCACTATTTGTATGATCAGTCCTGGTTACGGCCGTTCTTCTCCTACTTTCCCTTCCGGTTCTTGCAGCCGGCATTACAATGCTTCTCACGGACCGAAATCTAAATACCA
>GBMNC19713-20|Anisotremus_interruptus|COI-5P|MT018890
TAGCTCACGCCGGAGCATCTGTCGATCTAACAATTTTCTCCCTTCACCTAGCAGGTGTTTCCTCAATTCTTGGAGCAATTAACTTCATCACAACAATTATTAACATGAAACCCCCTGCCATTTCCCAGTACCAAACCCCACTATTTGTATGATCAGTCCTGGTTACGGCCGTTCTTCTCCTACTTTCCCTTCCGGTTCTTGCAGCCGGCATTACAATGCTTCTCACGGACCGAAATCTAAATACCA
>GBMNC19715-20|Anisotremus_interruptus|COI-5P|MT018888
TAGCTCACGCCGGAGCATCTGTCGATCTAACAATTTTCTCCCTTCACCTAGCAGGTGTTTCCTCAATTCTTGGAGCAATTAACTTCATCACAACAATTATTAACATGAAACCCCCTGCCATTTCCCAGTACCAAACCCCACTATTTGTATGATCAGTCCTGGTTACGGCCGTTCTTCTCCTACTTTCCCTTCCGGTTCTTGCAGCCGGCATTACAATGCTTCTCACGGACCGAAATCTAAATACCA
>GBMNC19719-20|Anisotremus_interruptus|COI-5P|MT018884
TAGCTCACGCCGGAGCATCTGTCGATCTAACAATTTTCTCCCTTCACCTAGCAGGTGTTTCCTCAATTCTTGGAGCAATTAACTTCATCACAACAATTATTAACATGAAACCCCCTGCCATTTCCCAGTACCAAACCCCACTATTTGTGTGATCAGTCCTGGTTACGGCCGTTCTTCTCCTACTTTCCCTTCCGGTTCTTGCAGCCGGCATTACAATGCTTCTCACGGACCGAAATCTAAATACCA
>GBMNC19722-20|Anisotremus_interruptus|COI-5P|MT018881
TAGCTCACGCCGGAGCATCTGTCGATCTAACAATTTTCTCCCTTCACCTAGCAGGTGTTTCCTCAATTCTTGGAGCAATTAACTTCATCACAACAATTATTAACATGAAACCCCCTGCCATTTCCCAGTACCAAACCCCACTATTTGTATGATCAGTCCTGGTTACGGCCGTTCTTCTCCTACTTTCCCTTCCGGTTCTTGCAGCCGGCATTACAATGCTTCTCACGGACCGAAATCTAAATACCA
>GBMNC19725-20|Anisotremus_interruptus|COI-5P|MT018878
TAGCTCACGCCGGAGCATCTGTCGATCTAACAATTTTCTCCCTTCACCTAGCAGGTGTTTCCTCAATTCTTGGAGCAATTAACTTCATCACAACAATTATTAACATGAAACCCCCTGCCATTTCCCAGTACCAAACCCCACTATTTGTATGATCAGTCCTGGTTACGGCCGTTCTTCTCCTACTTTCCCTTCCGGTTCTTGCAGCCGGCATTACAATGCTTCTCACGGACCGAAATCTAAATACCA
>GBMNC19727-20|Anisotremus_interruptus|COI-5P|MT018876
TAGCTCACGCCGGAGCATCTGTCGATCTAACAATTTTCTCCCTTCACCTAGCAGGTGTTTCCTCAATTCTTGGAGCAATTAACTTCATCACAACAATTATTAACATGAAACCCCCTGCCATTTCCCAGTACCAAACCCCACTATTTGTATGATCAGTCCTGGTTACGGCCGTTCTTCTCCTACTTTCCCTTCCGGTTCTTGCAGCCGGCATTACAATGCTTCTCACGGACCGAAATCTAAATACCA
>GBMNC19729-20|Anisotremus_interruptus|COI-5P|MT018874
TAGCTCACGCCGGAGCATCTGTCGATCTAACAATTTTCTCCCTTCACCTAGCAGGTGTTTCCTCAATTCTTGGAGCAATTAACTTCATCACAACAATTATTAACATGAAACCCCCTGCCATTTCCCAGTACCAAACCCCACTATTTGTGTGATCAGTCCTGGTTACGGCCGTTCTTCTCCTACTTTCCCTTCCGGTTCTTGCAGCCGGCATTACAATGCTTCTCACGGACCGAAATCTAAATACCA
>GBMNC19730-20|Anisotremus_interruptus|COI-5P|MT018873
TAGCTCACGCCGGAGCATCTGTCGATCTAACAATTTTCTCCCTTCACCTAGCAGGTGTTTCCTCAATTCTTGGAGCAATTAACTTCATCACAACAATTATTAATATGAAACCCCCTGCCATTTCCCAGTACCAAACCCCACTATTTGTGTGATCAGTCCTGGTTACGGCCGTTCTTCTCCTACTTTCCCTTCCGGTTCTTGCAGCCGGCATTACAATGCTTCTCACGGACCGAAATCTAAATACCA
>GBMNC19731-20|Anisotremus_interruptus|COI-5P|MT018872
TAGCTCACGCCGGAGCATCTGTCGATCTAACAATTTTCTCCCTTCACCTAGCAGGTGTTTCCTCAATTCTTGGAGCAATTAACTTCATCACAACAATTATTAATATGAAACCCCCTGCCATTTCCCAGTACCAAACCCCACTATTTGTGTGATCAGTCCTGGTTACGGCCGTTCTTCTCCTACTTTCCCTTCCGGTTCTTGCAGCCGGCATTACAATGCTTCTCACGGACCGAAATCTAAATACCA
>GBMNC19737-20|Anisotremus_interruptus|COI-5P|MT018866
TAGCTCACGCCGGAGCATCTGTCGATCTAACAATTTTCTCCCTTCACCTAGCAGGTGTTTCCTCAATTCTTGGAGCAATTAACTTCATCACAACAATTATTAACATGAAACCCCCTGCCATTTCCCAGTACCAAACCCCACTATTTGTGTGATCAGTCCTGGTTACGGCCGTTCTTCTCCTACTCTCCCTTCCGGTTCTTGCAGCCGGCATTACAATGCTTCTCACGGACCGAAATCTAAATACCA
>GBMNC19738-20|Anisotremus_interruptus|COI-5P|MT018865
TAGCTCACGCCGGAGCATCTGTCGATCTAACAATTTTCTCCCTTCACCTAGCAGGTGTTTCCTCAATTCTTGGAGCAATTAACTTCATCACAACAATTATTAACATGAAACCCCCTGCCATTTCCCAGTACCAAACCCCACTATTTGTGTGATCAGTCCTGGTTACGGCCGTTCTTCTCCTACTTTCCCTTCCAGTTCTTGCAGCCGGCATTACAATGCTTCTCACGGACCGAAATCTAAATACCA
>GBMNC19741-20|Anisotremus_interruptus|COI-5P|MT018862
TAGCTCACGCCGGAGCATCTGTCGATCTAACAATTTTCTCCCTTCACCTAGCAGGTGTTTCCTCAATTCTTGGAGCAATTAACTTCATCACAACAATTATTAACATGAAACCCCCTGCCATTTCCCAGTACCAAACCCCACTATTTGTGTGATCAGTCCTGGTTACCGCCGTTCTTCTCCTACTTTCCCTTCCGGTTCTTGCAGCCGGCATTACAATGCTTCTCACGGACCGAAATCTAAATACCA
>GBMNC19742-20|Anisotremus_interruptus|COI-5P|MT018861
TAGCTCACGCCGGAGCATCTGTCGATCTAACAATTTTCTCCCTTCACCTAGCAGGTGTTTCCTCAATTCTTGGAGCAATTAACTTCATCACAACAATTATTAACATGAAACCCCCTGCCATTTCCCAGTACCAAACCCCACTATTTGTGTGATCAGTCCTGGTTACGGCCGTTCTTCTCCTACTTTCCCTTCCGGTTCTTGCAGCCGGCATTACAATGCTTCTCACGGACCGAAATCTAAATACCA
>GBMNC19744-20|Anisotremus_interruptus|COI-5P|MT018859
TAGCTCACGCCGGAGCATCTGTCGATCTAACAATTTTCTCCCTTCACCTAGCAGGTGTTTCCTCAATTCTTGGAGCAATTAACTTCATCACAACAATTATTAACATGAAACCCCCTGCCATTTCCCAGTACCAAACCCCACTATTTGTATGATCAGTCCTGGTTACGGCCGTTCTTCTCCTACTTTCCCTTCCGGTTCTTGCAGCCGGCATTACAATGCTTCTCACGGACCGAAATCTAAATACCA
>GBMNC19746-20|Anisotremus_interruptus|COI-5P|MT018857
TAGCTCACGCCGGAGCATCTGTCGATCTAACAATTTTCTCCCTTCACCTAGCAGGTGTTTCCTCAATTCTTGGAGCAATTAACTTCATCACAACAATTATTAACATGAAACCCCCTGCCATTTCCCAGTACCAAACCCCACTATTTGTGTGATCAGTCCTGGTTACGGCCGTTCTTCTCCTACTTTCCCTTCCGGTTCTTGCAGCCGGCATTACAATGCTTCTCACGGACCGAAATCTAAATACCA
>GBMNC19751-20|Anisotremus_interruptus|COI-5P|MT018852
TAGCTCACGCCGGAGCATCTGTCGATCTAACAATTTTCTCCCTTCACCTAGCAGGTGTTTCCTCAATTCTTGGAGCAATTAACTTCATCACAACAATTATTAACATGAAACCCCCTGCCATTTCCCAGTACCAAACCCCACTATTTGTGTGATCAGTCCTGGTTACGGCCGTTCTTCTCCTACTTTCCCTTCCGGTTCTTGCAGCCGGCATTACAATGCTTCTCACGGACCGAAATCTAAATACCA
>GBMNC19752-20|Anisotremus_interruptus|COI-5P|MT018851
TAGCTCACGCCGGAGCATCTGTCGATCTAACAATTTTCTCCCTTCACCTAGCAGGTGTTTCCTCAATTCTTGGAGCAATTAACTTCATCACAACAATTATTAACATGAAACCCCCTGCCATTTCCCAGTACCAAACCCCACTATTTGTATGATCAGTCCTGGTTACGGCCGTTCTTCTCCTACTTTCCCTTCCGGTTCTTGCAGCCGGCATTACAATGCTTCTCACGGACCGAAATCTAAATACCA
>GBMNC19754-20|Anisotremus_interruptus|COI-5P|MT018849
TAGCTCACGCCGGAGCATCTGTCGATCTAACAATTTTCTCCCTTCACCTAGCAGGTGTTTCCTCAATTCTTGGAGCAATTAACTTCATCACAACAATTATTAACATGAAACCCCCTGCCATTTCCCAGTACCAAACCCCACTATTTGTGTGATCAGTCCTGGTTACGGCCGTTCTTCTCCTACTTTCCCTTCCGGTTCTTGCAGCCGGCATTACAATGCTTCTCACGGACCGAAATCTAAATACCA
>GBMNC19759-20|Anisotremus_interruptus|COI-5P|MT018844
TAGCTCACGCCGGAGCATCTGTCGATCTAACAATTTTCTCCCTTCACCTAGCAGGTGTTTCCTCAATTCTTGGAGCAATTAACTTCATCACAACAATTATTAACATGAAACCCCCTGCCATTTCCCAGTACCAAACCCCACTATTTGTATGATCAGTCCTGGTTACGGCCGTTCTTCTCCTACTTTCCCTTCCGGTTCTTGCAGCCGGCATTACAATGCTTCTCACGGACCGAAATCTAAATACCA
>GBMNC19760-20|Anisotremus_interruptus|COI-5P|MT018843
TAGCTCACGCCGGAGCATCTGTCGATCTAACAATTTTCTCCCTTCACCTAGCAGGTGTTTCCTCAATTCTTGGAGCAATTAACTTCATCACAACAATTATTAACATGAAACCCCCTGCCATTTCCCAGTACCAAACCCCACTATTTGTATGATCAGTCCTGGTTACGGCCGTTCTTCTCCTACTTTCCCTTCCGGTTCTTGCAGCCGGCATTACAATGCTTCTCACGGACCGAAATCTAAATACCA
>RDFCA291-05|Anisotremus_interruptus|COI-5P
TAGCTCACGCCGGAGCATCTGTCGATCTAACAATTTTCTCCCTTCACCTAGCAGGTGTTTCCTCAATTCTTGGAGCAATTAACTTCATCACAACAATTATTAACATGAAACCCCCTGCCATTTCCCAGTACCAAACCCCACTATTTGTGTGATCAGTCCTGGTTACGGCCGTTCTTCTCCTACTTTCCCTTCCGGTTCTTGCAGCCGGCATTACAATGCTTCTCACGGACCGAAATCTAAATACCA
>ANGBF3624-12|Anisotremus_interruptus|COI-5P|JQ741139
TAGCTCACGCCGGAGCATCTGTCGATCTAACAATTTTCTCCCTTCACCTAGCAGGTGTTTCCTCAATTCTTGGAGCAATTAACTTCATCACAACAATTATTAACATGAAACCCCCTGCCATTTCCCAGTACCAAACCCCACTATTTGTGTGATCAGTCCTGGTTACGGCCGTTCTTCTCCTACTTTCCCTTCCGGTTCTTGCAGCCGGCATTACAATGCTTCTCACGGACCGAAATCTAAATACCA
>ANGBF3740-12|Anisotremus_interruptus|COI-5P|JQ741130
TAGCTCACGCCGGAGCATCTGTCGATCTAACAATTTTCTCCCTTCACCTAGCAGGTGTTTCCTCAATTCTTGGAGCAATTAACTTCATCACAACAATTATTAACATGAAACCCCCTGCCATTTCCCAGTACCAAACCCCACTATTTGTATGATCAGTCCTGGTTACGGCCGTTCTTCTCCTACTTTCCCTTCCGGTTCTTGCAGCCGGCATTACAATGCTTCTCACGGACCGAAATCTAAATACCA
>GBMNC19642-20|Anisotremus_interruptus|COI-5P|MT018961
TAGCTCACGCCGGAGCATCTGTCGATCTAACAATTTTCTCCCTTCACCTAGCAGGTGTTTCCTCAATTCTTGGAGCAATTAACTTCATCACAACAATTATTAACATGAAACCCCCTGCCATTTCCCAGTACCAAACCCCACTATTTGTATGATCAGTCCTGGTTACGGCCGTTCTTCTCCTACTTTCCCTTCCGGTTCTTGCAGCCGGCATTACAATGCTTCTCACGGACCGAAATCTAAATACCA
>GBMNC19611-20|Anisotremus_interruptus|COI-5P|MT018992
TAGCTCACGCCGGAGCATCTGTCGATCTAACAATTTTCTCCCTTCACCTAGCAGGTGTTTCCTCAATTCTTGGAGCAATTAACTTCATCACAACAATTATTAACATGAAACCCCCTGCCATTTCCCAGTACCAAACCCCACTATTTGTATGATCAGTCCTGGTTACGGCCGTTCTTCTCCTACTTTCCCTTCCGGTTCTTGCAGCCGGCATTACAATGCTTCTCACGGACCGAAATCTAAATACCA
>GBMNC19633-20|Anisotremus_interruptus|COI-5P|MT018970
TAGCTCACGCCGGAGCATCTGTCGATCTAACAATTTTCTCCCTTCACCTAGCAGGTGTTTCCTCAATTCTTGGAGCAATTAACTTCATCACAACAATTATTAACATGAAACCCCCTGCCATTTCCCAGTACCAAACCCCACTATTTGTGTGATCAGTCCTGGTTACGGCCGTTCTTCTCCTACTTTCCCTTCCGGTTCTTGCAGCCGGCATTACAATGCTTCTCACGGACCGAAATCTAAATACCA
>GBMNC19645-20|Anisotremus_interruptus|COI-5P|MT018958
TAGCTCACGCCGGAGCATCTGTCGATCTAACAATTTTCTCCCTTCACCTAGCAGGTGTTTCCTCAATTCTTGGAGCAATTAACTTCATCACAACAATTATTAACATGAAACCCCCTGCCATTTCCCAGTACCAAACCCCACTATTTGTATGATCAGTCCTGGTTACGGCCGTTCTTCTCCTACTTTCCCTTCCGGTTCTTGCAGCCGGCATTACAATGCTTCTCACGGACCGAAATCTAAATACCA
>GBMNC19641-20|Anisotremus_interruptus|COI-5P|MT018962
TAGCTCACGCCGGAGCATCTGTCGATCTAACAATTTTCTCCCTTCACCTAGCAGGTGTTTCCTCAATTCTTGGAGCAATTAACTTCATCACAACAATTATTAACATGAAACCCCCTGCCATTTCCCAGTACCAAACCCCACTATTTGTATGATCAGTCCTGGTTACGGCCGTTCTTCTCCTACTTTCCCTTCCGGTTCTTGCAGCCGGCATTACAATGCTTCTCACGGACCGAAATCTAAATACCA
>GBMNC19636-20|Anisotremus_interruptus|COI-5P|MT018967
TAGCTCACGCCGGAGCATCTGTCGATCTAACAATTTTCTCCCTTCACCTAGCAGGTGTTTCCTCAATTCTTGGAGCAATTAACTTCATCACAACAATTATTAACATGAAACCCCCTGCCATTTCCCAGTACCAAACCCCACTATTTGTATGATCAGTCCTGGTTACGGCCGTTCTTCTCCTACTTTCCCTTCCGGTTCTTGCAGCCGGCATTACAATGCTTCTCACGGACCGAAATCTAAATACCA
>GBMNC19640-20|Anisotremus_interruptus|COI-5P|MT018963
TAGCTCACGCCGGAGCATCTGTCGATCTAACAATTTTCTCCCTTCACCTAGCAGGTGTTTCCTCAATTCTTGGAGCAATTAACTTCATCACAACAATTATTAACATGAAACCCCCTGCCATTTCCCAGTACCAAACCCCACTATTTGTGTGATCAGTCCTGGTTACGGCCGTTCTTCTCCTACTTTCCCTTCCGGTTCTTGCAGCCGGCATTACAATGCTTCTCACGGACCGAAATCTAAATACCA
>GBMNC19639-20|Anisotremus_interruptus|COI-5P|MT018964
TAGCTCACGCCGGAGCATCTGTCGATCTAACAATTTTCTCCCTTCACCTAGCAGGTGTTTCCTCAATTCTTGGAGCAATTAACTTCATCACAACAATTATTAACATGAAACCCCCTGCCATTTCCCAGTACCAAACCCCACTATTTGTATGATCAGTCCTGGTTACGGCCGTTCTTCTCCTACTTTCCCTTCCGGTTCTTGCAGCCGGCATTACAATGCTTCTCACGGACCGAAATCTAAATACCA
>GBMNC19651-20|Anisotremus_interruptus|COI-5P|MT018952
TAGCTCACGCCGGAGCATCTGTCGATCTAACAATTTTCTCCCTTCACCTAGCAGGTGTTTCCTCAATTCTTGGAGCAATTAACTTCATCACAACAATTATTAACATGAAACCCCCTGCCATTTCCCAGTACCAAACCCCACTATTTGTATGATCAGTCCTGGTTACGGCCGTTCTTCTCCTACTTTCCCTTCCGGTTCTTGCAGCCGGCATTACAATGCTTCTCACGGACCGAAATCTAAATACCA
>GBMNC19652-20|Anisotremus_interruptus|COI-5P|MT018951
TAGCTCACGCCGGAGCATCTGTCGATCTAACAATTTTCTCCCTTCACCTAGCAGGTGTTTCCTCAATTCTTGGAGCAATTAACTTCATCACAACAATTATTAACATGAAACCCCCTGCCATTTCCCAGTACCAAACCCCACTATTTGTGTGATCAGTCCTGGTTACGGCCGTTCTTCTCCTACTTTCCCTTCCGGTTCTTGCAGCCGGCATTACAATGCTTCTCACGGACCGAAATCTAAATACCA
>GBMNC19653-20|Anisotremus_interruptus|COI-5P|MT018950
TAGCTCACGCCGGAGCATCTGTCGATCTAACAATTTTCTCCCTTCACCTAGCAGGTGTTTCCTCAATTCTTGGAGCAATTAACTTCATCACAACAATTATTAACATGAAACCCCCTGCCATTTCCCAGTACCAAACCCCACTATTTGTATGATCAGTCCTGGTTACGGCCGTTCTTCTCCTACTTTCCCTTCCGGTTCTTGCAGCCGGCATTACAATGCTTCTCACGGACCGAAATCTAAATACCA
>GBMNC19661-20|Anisotremus_interruptus|COI-5P|MT018942
TAGCTCACGCCGGAGCATCTGTCGATCTAACAATTTTCTCCCTTCACCTAGGAGGTGTTTCCTCAATTCTTGGAGCAATTAACTTCATCACAACAATTATTAACATGAAACCCCCTGCCATTTCCCAGTACCAAACCCCACTATTTGTATGATCAGTCCTGGTTACGGCCGTTCTTCTCCTACTTTCCCTTCCGGTTCTTGCAGCCGGCATTACAATGCTTCTCACGGACCGAAATCTAAATACCA
>GBMNC19662-20|Anisotremus_interruptus|COI-5P|MT018941
TAGCTCACGCCGGAGCATCTGTCGATCTAACAATTTTCTCCCTTCACCTAGCAGGTGTTTCCTCAATTCTTGGAGCAATTAACTTCATCACAACAATTATTAACATGAAACCCCCTGCCATTTCCCAGTACCAAACCCCACTATTTGTATGATCAGTCCTGGTTACGGCCGTTCTTCTCCTACTTTCCCTTCCGGTTCTTGCAGCCGGCATTACAATGCTTCTCACGGACCGAAATCTAAATACCA
>GBMNC19666-20|Anisotremus_interruptus|COI-5P|MT018937
TAGCTCACGCCGGAGCATCTGTCGATCTAACAATTTTCTCCCTTCACCTAGCAGGTGTTTCCTCAATTCTTGGAGCAATTAACTTCATCACAACAATTATTAACATGAAACCCCCTGCCATTTCCCAGTACCAAACCCCACTATTTGTATGATCAGTCCTGGTTACGGCCGTTCTTCTCCTACTTTCCCTTCCGGTTCTTGCAGCCGGCATTACAATGCTTCTCACGGACCGAAATCTAAATACCA
>GBMNC19667-20|Anisotremus_interruptus|COI-5P|MT018936
TAGCTCACGCCGGAGCATCTGTCGATCTAACAATTTTCTCCCTTCACCTAGCAGGTGTTTCCTCAATTCTTGGAGCAATTAACTTCATCACAACAATTATTAACATGAAACCCCCTGCCATTTCCCAGTACCAAACCCCACTATTTGTGTGATCAGTCCTGGTTACGGCCGTTCTTCTCCTACTTTCCCTTCCGGTTCTTGCAGCCGGCATTACAATGCTTCTCACGGACCGAAATCTAAATACCA
>GBMNC19668-20|Anisotremus_interruptus|COI-5P|MT018935
TAGCTCACGCCGGAGCATCTGTCGATCTAACAATTTTCTCCCTTCACCTAGCAGGTGTTTCCTCAATTCTTGGAGCAATTAACTTCATCACAACAATTATTAACATGAAACCCCCTGCCATTTCCCAGTACCAAACCCCACTATTTGTGTGATCAGTCCTGGTTACGGCCGTTCTTCTCCTACTTTCCCTTCCGGTTCTTGCAGCCGGCATTACAATGCTTCTCACGGACCGAAATCTAAATACCA
>GBMNC19674-20|Anisotremus_interruptus|COI-5P|MT018929
TAGCTCACGCCGGAGCATCTGTCGATCTAACAATTTTCTCCCTTCACCTAGCAGGTGTTTCCTCAATTCTTGGAGCAATTAACTTCATCACAACAATTATTAACATGAAACCCCCTGCCATTTCCCAGTACCAAACCCCACTATTTGTGTGATCAGTCCTGGTTACGGCCGTTCTTCTCCTACTTTCCCTTCCGGTTCTTGCAGCCGGCATTACAATGCTTCTCACGGACCGAAATCTAAATACCA
>GBMNC19676-20|Anisotremus_interruptus|COI-5P|MT018927
TAGCTCACGCCGGAGCATCTGTCGATCTAACAATTTTCTCCCTTCACCTAGCAGGTGTTTCCTCAATTCTTGGAGCAATTAACTTCATCACAACAATTATTAACATGAAACCCCCTGCCATTTCCCAGTACCAAACCCCACTATTTGTATGATCAGTCCTGGTTACGGCCGTTCTTCTCCTACTTTCCCTTCCGGTTCTTGCAGCCGGCATTACAATGCTTCTCACGGACCGAAATCTAAATACCA
>GBMNC19678-20|Anisotremus_interruptus|COI-5P|MT018925
TAGCTCACGCCGGAGCATCTGTCGATCTAACAATTTTCTCCCTTCACCTAGCAGGTGTTTCCTCAATTCTTGGAGCAATTAACTTCATCACAACAATTATTAACATGAAACCCCCTGCCATTTCCCAGTACCAAACCCCACTATTTGTGTGATCAGTCCTGGTTACGGCCGTTCTTCTCCTACTTTCCCTTCCGGTTCTTGCAGCCGGCATTACAATGCTTCTCACGGACCGAAATCTAAATACCA
>GBMNC19679-20|Anisotremus_interruptus|COI-5P|MT018924
TAGCTCACGCCGGAGCATCTGTCGATCTAACAATTTTCTCCCTTCACCTAGCAGGTGTTTCCTCAATTCTTGGAGCAATTAACTTCATCACAACAATTATTAACATGAAACCCCCTGCCATTTCCCAGTACCAAACCCCACTATTTGTATGATCAGTCCTGGTTACGGCCGTTCTTCTCCTACTTTCCCTTCCGGTTCTTGCAGCCGGCATTACAATGCTTCTCACGGACCGAAATCTAAATACCA
>GBMNC19681-20|Anisotremus_interruptus|COI-5P|MT018922
TAGCTCACGCCGGAGCATCTGTCGATCTAACAATTTTCTCCCTTCACCTAGCAGGTGTTTCCTCAATTCTTGGAGCAATTAACTTCATCACAACAATTATTAACATGAAACCCCCTGCCATTTCCCAGTACCAAACCCCACTATTTGTATGATCAGTCCTGGTTACGGCCGTTCTTCTCCTACTTTCCCTTCCGGTTCTTGCAGCCGGCATTACAATGCTTCTCACGGACCGAAATCTAAATACCA
>GBMNC19684-20|Anisotremus_interruptus|COI-5P|MT018919
TAGCTCACGCCGGAGCATCTGTCGATCTAACAATTTTCTCCCTTCACCTAGCAGGTGTTTCCTCAATTCTTGGAGCAATTAACTTCATCACAACAATTATTAACATGAAACCCCCTGCCATTTCCCAGTACCAAACCCCACTATTTGTGTGATCAGTCCTGGTTACGGCCGTTCTTCTCCTACTTTCCCTTCCGGTTCTTGCAGCCGGCATTACAATGCTTCTCACGGACCGAAATCTAAATACCA
>GBMNC19687-20|Anisotremus_interruptus|COI-5P|MT018916
TAGCTCACGCCGGAGCATCTGTCGATCTAACAATTTTCTCCCTTCACCTAGCAGGTGTTTCCTCAATTCTTGGAGCAATTAACTTCATCACAACAATTATTAACATGAAACCCCCTGCCATTTCCCAGTACCAAACCCCACTATTTGTGTGATCAGTCCTGGTTACGGCCGTTCTTCTCCTACTCTCCCTTCCGGTTCTTGCAGCCGGCATTACAATGCTTCTCACGGACCGAAATCTAAATACCA
>GBMNC19690-20|Anisotremus_interruptus|COI-5P|MT018913
TAGCTCACGCCGGAGCATCTGTCGATCTAACAATTTTTTCCCTTCACCTAGCAGGTGTTTCCTCAATTCTTGGAGCAATTAACTTCATCACAACAATTATTAACATGAAACCCCCTGCCATTTCCCAGTACCAAACCCCACTATTTGTATGATCAGTCCTGGTTACGGCCGTTCTTCTCCTACTTTCCCTTCCGGTTCTTGCAGCCGGCATTACAATGCTTCTCACGGACCGAAATCTAAATACCA
>GBMNC19697-20|Anisotremus_interruptus|COI-5P|MT018906
TAGCTCACGCCGGAGCATCTGTCGATCTAACAATTTTCTCCCTTCACCTAGCAGGTGTTTCCTCAATTCTTGGGGCAATTAACTTCATCACAACAATTATTAACATGAAACCCCCTGCCATTTCCCAGTACCAAACCCCACTATTTGTATGATCAGTCCTGGTTACGGCCGTTCTTCTCCTACTTTCCCTTCCGGTTCTTGCAGCCGGCATTACAATGCTTCTCACGGACCGAAATCTAAATACCA
>GBMNC19700-20|Anisotremus_interruptus|COI-5P|MT018903
TAGCTCACGCCGGAGCATCTGTCGATCTAACAATTTTCTCCCTTCACCTAGCAGGTGTTTCCTCAATTCTTGGGGCAATTAACTTCATCACAACAATTATTAACATGAAACCCCCTGCCATTTCCCAGTACCAAACCCCACTATTTGTATGATCAGTCCTGGTTACGGCCGTTCTTCTCCTACTTTCCCTTCCGGTTCTTGCAGCCGGCATTACAATGCTTCTCACGGACCGAAATCTAAATACCA
>GBMNC19702-20|Anisotremus_interruptus|COI-5P|MT018901
TAGCTCACGCCGGAGCATCTGTCGATCTAACAATTTTCTCCCTTCACCTAGCAGGTGTTTCCTCAATTCTTGGGGCAATTAACTTCATCACAACAATTATTAACATGAAACCCCCTGCCATTTCCCAGTACCAAACCCCACTATTTGTATGATCAGTCCTGGTTACGGCCGTTCTTCTCCTACTTTCCCTTCCGGTTCTTGCAGCCGGCATTACAATGCTTCTCACGGACCGAAATCTAAATACCA
>GBMNC19710-20|Anisotremus_interruptus|COI-5P|MT018893
TAGCTCACGCCGGAGCATCTGTCGATCTAACAATTTTCTCCCTTCACCTAGCAGGTGTTTCCTCAATTCTTGGGGCAATTAACTTCATCACAACAATTATTAACATGAAACCCCCTGCCATTTCCCAGTACCAAACCCCACTATTTGTATGATCAGTCCTGGTTACGGCCGTTCTTCTCCTACTTTCCCTTCCGGTTCTTGCAGCCGGCATTACAATGCTTCTCACGGACCGAAATCTAAATACCA
>GBMNC19711-20|Anisotremus_interruptus|COI-5P|MT018892
TAGCTCACGCCGGAGCATCTGTCGATCTAACAATTTTCTCCCTTCACCTAGCAGGTGTTTCCTCAATTCTTGGGGCAATTAACTTCATCACAACAATTATTAACATGAAACCCCCTGCCATTTCCCAGTACCAAACCCCACTATTTGTATGATCAGTCCTGGTTACGGCCGTTCTTCTCCTACTTTCCCTTCCGGTTCTTGCAGCCGGCATTACAATGCTTCTCACGGACCGAAATCTAAATACCA
>GBMNC19714-20|Anisotremus_interruptus|COI-5P|MT018889
TAGCTCACGCCGGAGCATCTGTCGATCTAACAATTTTCTCCCTTCACCTAGCAGGTGTTTCCTCAATTCTTGGAGCAATTAACTTCATCACAACAATTATTAACATGAAACCCCCTGCCATTTCCCAGTACCAAACCCCACTATTTGTATGATCAGTCCTGGTTACGGCCGTTCTTCTCCTACTTTCCCTTCCGGTTCTTGCAGCCGGCATTACAATGCTTCTCACGGACCGAAATCTAAATACCA
>GBMNC19718-20|Anisotremus_interruptus|COI-5P|MT018885
TAGCTCACGCCGGAGCATCTGTCGATCTAACAATTTTCTCCCTTCACCTAGCAGGTGTTTCCTCAATTCTTGGAGCAATTAACTTCATCACAACAATTATTAACATGAAACCCCCTGCCATTTCCCAGTACCAAACCCCACTATTTGTGTGATCAGTCCTGGTTACGGCCGTTCTTCTCCTACTTTCCCTTCCGGTTCTTGCAGCCGGCATTACAATGCTTCTCACGGACCGAAATCTAAATACCA
>GBMNC19721-20|Anisotremus_interruptus|COI-5P|MT018882
TAGCTCACGCCGGAGCATCTGTCGATCTAACAATTTTCTCCCTTCACCTAGCAGGTGTTTCCTCAATTCTTGGAGCAATTAACTTCATCACAACAATTATTAACATGAAACCCCCTGCCATTTCCCAGTACCAAACCCCACTATTTGTATGATCAGTCCTGGTTACGGCCGTTCTTCTCCTACTTTCCCTTCCGGTTCTTGCAGCCGGCATTACAATGCTTCTCACGGACCGAAATCTAAATACCA
>GBMNC19728-20|Anisotremus_interruptus|COI-5P|MT018875
TAGCTCACGCCGGAGCATCTGTCGATCTAACAATTTTCTCCCTTCACCTAGCAGGTGTTTCCTCAATTCTTGGAGCAATTAACTTCATCACAACAATTATTAACATGAAACCCCCTGCCATTTCCCAGTACCAAACCCCACTATTTGTGTGATCAGTCCTGGTTACGGCCGTTCTTCTCCTACTTTCCCTTCCAGTTCTTGCAGCCGGCATTACAATGCTTCTCACGGACCGAAATCTAAATACCA
>GBMNC19732-20|Anisotremus_interruptus|COI-5P|MT018871
TAGCTCACGCCGGAGCATCTGTCGATCTAACAATTTTCTCCCTTCACCTAGCAGGTGTTTCCTCAATTCTTGGAGCAATTAACTTCATCACAACAATTATTAACATGAAACCCCCTGCCATTTCCCAGTACCAAACCCCACTATTTGTGTGATCAGTCCTGGTTACGGCCGTTCTTCTCCTACTTTCCCTTCCAGTTCTTGCAGCCGGCATTACAATGCTTCTCACGGACCGAAATCTAAATACCA
>GBMNC19758-20|Anisotremus_interruptus|COI-5P|MT018845
TAGCTCACGCCGGAGCATCTGTCGATCTAACAATTTTCTCCCTTCACCTAGCAGGTGTTTCCTCAATTCTTGGAGCAATTAACTTCATCACAACAATTATTAACATGAAACCCCCTGCCATTTCCCAGTACCAAACCCCACTATTTGTATGATCAGTCCTGGTTACGGCCGTTCTTCTCCTACTTTCCCTTCCGGTTCTTGCAGCCGGCATTACAATGCTTCTCACGGACCGAAATCTAAATACCA
>GBMNC19733-20|Anisotremus_interruptus|COI-5P|MT018870
TAGCTCACGCCGGAGCATCTGTCGATCTAACAATTTTCTCCCTTCACCTAGCAGGTGTTTCCTCAATTCTTGGAGCAATTAACTTCATCACAACAATTATTAACATGAAACCCCCTGCCATTTCCCAGTACCAAACCCCACTATTTGTGTGATCAGTCCTGGTTACGGCCGTTCTTCTCCTACTTTCCCTTCCGGTTCTTGCAGCCGGCATTACAATGCTTCTCACGGACCGAAATCTAAATACCA
>GBMNC19736-20|Anisotremus_interruptus|COI-5P|MT018867
TAGCTCACGCCGGAGCATCTGTCGATCTAACAATTTTCTCCCTTCACCTAGCAGGTGTTTCCTCAATTCTTGGAGCAATTAACTTCATCACAACAATTATTAACATGAAACCCCCTGCCATTTCCCAGTACCAAACCCCACTATTTGTGTGATCAGTCCTGGTTACGGCCGTTCTTCTCCTACTTTCCCTTCCGGTTCTTGCAGCCGGCATTACAATGCTTCTCACGGACCGAAATCTAAATACCA
>GBMNC19743-20|Anisotremus_interruptus|COI-5P|MT018860
TAGCTCACGCCGGAGCATCTGTCGATCTAACAATTTTCTCCCTTCACCTAGCAGGTGTTTCCTCAATTCTTGGAGCAATTAACTTCATCACAACAATTATTAACATGAAACCCCCTGCCATTTCCCAGTACCAAACCCCACTATTTGTATGATCAGTCCTGGTTACGGCCGTTCTTCTCCTACTTTCCCTTCCGGTTCTTGCAGCCGGCATTACAATGCTTCTCACGGACCGAAATCTAAATACCA
>GBMNC19749-20|Anisotremus_interruptus|COI-5P|MT018854
TAGCTCACGCCGGAGCATCTGTCGATCTAACAATTTTCTCCCTTCACCTAGCAGGTGTTTCCTCAATTCTTGGAGCAATTAACTTCATCACAACAATTATTAACATGAAACCCCCTGCCATTTCCCAGTACCAAACCCCACTATTTGTATGATCAGTCCTGGTTACGGCCGTTCTTCTCCTACTTTCCCTTCCGGTTCTTGCAGCCGGCATTACAATGCTTCTCACGGACCGAAATCTAAATACCA
>GBMNC19753-20|Anisotremus_interruptus|COI-5P|MT018850
TAGCTCACGCCGGAGCATCTGTCGATCTAACAATTTTCTCCCTTCACCTAGCAGGTGTTTCCTCAATTCTTGGAGCAATTAACTTCATCACAACAATTATTAACATGAAACCCCCTGCCATTTCCCAGTACCAAACCCCACTATTTGTATGATCAGTCCTGGTTACGGCCGTTCTTCTCCTACTTTCCCTTCCGGTTCTTGCAGCCGGCATTACAATGCTTCTCACGGACCGAAATCTAAATACCA
>GBMNC19755-20|Anisotremus_interruptus|COI-5P|MT018848
TAGCTCACGCCGGAGCATCTGTCGATCTAACAATTTTCTCCCTTCACCTAGCAGGTGTTTCCTCAATTCTTGGAGCAATTAACTTCATCACAACAATTATTAACATGAAACCCCCTGCCATTTCCCAGTACCAAACCCCACTATTTGTATGATCAGTCCTGGTTACGGCCGTTCTTCTCCTACTTTCCCTTCCGGTTCTTGCAGCCGGCATTACAATGCTTCTCACGGACCGAAATCTAAATACCA
>GBMNC19757-20|Anisotremus_interruptus|COI-5P|MT018846
TAGCTCACGCCGGAGCATCTGTCGATCTAACAATTTTCTCCCTTCACCTAGCAGGTGTTTCCTCAATTCTTGGAGCAATTAACTTCATCACAACAATTATTAACATGAAACCCCCTGCCATTTCCCAGTACCAAACCCCACTATTTGTATGATCAGTCCTGGTTACGGCCGTTCTTCTCCTACTTTCCCTTCCGGTTCTTGCAGCCGGCATTACAATGCTTCTCACGGACCGAAATCTAAATACCA
>GBMNC19635-20|Anisotremus_interruptus|COI-5P|MT018968
TAGCTCACGCCGGGGCATCTGTCGACCTAACAATTTTCTCCCTTCACCTAGCAGGTGTTTCCTCGATTCTTGGGGCAATTAACTTCATCACAACAATTATTAACATGAAACCCCCTGCCATTTCCCAGTACCAGACCCCACTATTTGTATGGTCAGTCCTGGTTACGGCCGTTCTTCTCCTACTTTCCCTTCCAGTTCTTGCAGCCGGCATTACAATGCTTCTCACGGACCGAAATCTAAATACCA
>GBMNC19614-20|Anisotremus_interruptus|COI-5P|MT018989
TAGCTCACGCCGGGGCATCTGTCGACCTAACAATTTTCTCCCTTCACCTAGCAGGTGTTTCCTCGATTCTTGGGGCAATTAACTTCATCACAACAATTATTAACATGAAACCCCCTGCCATTTCCCAGTACCAGACCCCACTATTTGTATGGTCAGTCCTGGTTACGGCCGTTCTTCTCCTACTTTCCCTTCCAGTTCTTGCAGCCGGCATTACAATGCTTCTCACGGACCGAAATCTAAATACCA
>GBMNC19627-20|Anisotremus_interruptus|COI-5P|MT018976
TAGCTCACGCCGGGGCATCTGTCGACCTAACAATTTTCTCCCTTCACCTAGCAGGTGTTTCCTCGATTCTTGGGGCAATTAACTTCATCACAACAATTATTAACATGAAACCCCCTGCCATTTCCCAGTACCAGACCCCACTATTTGTATGGTCAGTCCTGGTTACGGCCGTTCTTCTCCTACTTTCCCTTCCAGTTCTTGCAGCCGGCATTACAATGCTTCTCACGGACCGAAATCTAAATACCA
>GBMNC19634-20|Anisotremus_interruptus|COI-5P|MT018969
TAGCTCACGCCGGGGCATCTGTCGACCTAACAATTTTCTCCCTTCACCTAGCAGGTGTTTCCTCGATTCTTGGGGCAATTAACTTCATCACAACAATTATTAACATGAAACCCCCTGCCATTTCCCAGTACCAGACCCCACTATTTGTATGGTCAGTCCTGGTTACGGCCGTTCTTCTCCTACTTTCCCTTCCAGTTCTTGCAGCCGGCATTACAATGCTTCTCACGGACCGAAATCTAAATACCA
>GBMNC19630-20|Anisotremus_interruptus|COI-5P|MT018973
TAGCTCACGCCGGGGCATCTGTCGACCTAACAATTTTCTCCCTTCACCTAGCAGGTGTTTCCTCGATTCTTGGGGCAATTAACTTCATCACAACAATTATTAACATGAAACCCCCTGCCATTTCCCAGTACCAGACCCCACTATTTGTATGGTCAGTCCTGGTTACGGCCGTTCTTCTCCTACTTTCCCTTCCAGTTCTTGCAGCCGGCATTACAATGCTTCTCACGGACCGAAATCTAAATACCA
>GBMNC19625-20|Anisotremus_interruptus|COI-5P|MT018978
TAGCTCACGCCGGGGCATCTGTCGACCTAACAATTTTCTCCCTTCACCTAGCAGGTGTTTCCTCGATTCTTGGGGCAATTAACTTCATCACAACAATTATTAACATGAAACCCCCTGCCATTTCCCAGTACCAGACCCCACTATTTGTATGGTCAGTCCTGGTTACGGCCGTTCTTCTCCTACTTTCCCTTCCAGTTCTTGCAGCCGGCATTACAATGCTTCTCACGGACCGAAATCTAAATACCA
>GBMNC19610-20|Anisotremus_interruptus|COI-5P|MT018993
TAGCTCACGCCGGGGCATCTGTCGACCTAACAATTTTCTCCCTTCACCTAGCAGGTGTTTCCTCGATTCTTGGGGCAATTAACTTCATCACAACAATTATTAACATGAAACCCCCTGCCATTTCCCAGTACCAGACCCCACTATTTGTATGGTCAGTCCTGGTTACGGCCGTTCTTCTCCTACTTTCCCTTCCAGTTCTTGCAGCCGGCATTACAATGCTTCTCACGGACCGAAATCTAAATACCA
>GBMNC19620-20|Anisotremus_interruptus|COI-5P|MT018983
TAGCTCACGCCGGGGCATCTGTCGACCTAACAATTTTCTCCCTTCACCTAGCAGGTGTTTCCTCGATTCTTGGGGCAATTAACTTCATCACAACAATTATTAACATGAAACCCCCTGCCATTTCCCAGTACCAGACCCCACTATTTGTATGGTCAGTCCTGGTTACGGCCGTTCTTCTCCTACTTTCCCTTCCAGTTCTTGCAGCCGGCATTACAATGCTTCTCACGGACCGAAATCTAAATACCA
>GBMNC19613-20|Anisotremus_interruptus|COI-5P|MT018990
TAGCTCACGCCGGGGCATCTGTCGACCTAACAATTTTCTCCCTTCACCTAGCAGGTGTTTCCTCGATTCTTGGGGCAATTAACTTCATCACAACAATTATTAACATGAAACCCCCTGCCATTTCCCAGTACCAGACCCCACTATTTGTATGGTCAGTCCTGGTTACGGCCGTTCTTCTCCTACTTTCCCTTCCAGTTCTTGCAGCCGGCATTACAATGCTTCTCACGGACCGAAATCTAAATACCA
>GBMNC19608-20|Anisotremus_interruptus|COI-5P|MT018995
TAGCTCACGCCGGGGCATCTGTCGACCTAACAATTTTCTCCCTTCACCTAGCAGGTGTTTCCTCGATTCTTGGGGCAATTAACTTCATCACAACAATTATTAACATGAAACCCCCTGCCATTTCCCAGTACCAGACCCCACTATTTGTATGGTCAGTCCTGGTTACGGCCGTTCTTCTCCTACTTTCCCTTCCAGTTCTTGCAGCCGGCATTACAATGCTTCTCACGGACCGAAATCTAAATACCA
>GBMNC19621-20|Anisotremus_interruptus|COI-5P|MT018982
TAGCTCACGCCGGGGCATCTGTCGACCTAACAATTTTCTCCCTTCACCTAGCAGGTGTTTCCTCGATTCTTGGGGCAATTAACTTCATCACAACAATTATTAACATGAAACCCCCTGCCATTTCCCAGTACCAGACCCCACTATTTGTATGGTCAGTCCTGGTTACGGCCGTTCTTCTCCTACTTTCCCTTCCAGTTCTTGCAGCCGGCATTACAATGCTTCTCACGGACCGAAATCTAAATACCA
>GBMNC19617-20|Anisotremus_interruptus|COI-5P|MT018986
TAGCTCACGCCGGGGCATCTGTCGACCTAACAATTTTCTCCCTTCACCTAGCAGGTGTTTCCTCGATTCTTGGGGCAATTAACTTCATCACAACAATTATTAACATGAAACCCCCTGCCATTTCCCAGTACCAGACCCCACTATTTGTATGGTCAGTCCTGGTTACGGCCGTTCTTCTCCTACTTTCCCTTCCAGTTCTTGCAGCCGGCATTACAATGCTTCTCACGGACCGAAATCTAAATACCA
>GBMNC19619-20|Anisotremus_interruptus|COI-5P|MT018984
TAGCTCACGCCGGGGCATCTGTCGACCTAACAATTTTCTCCCTTCACCTAGCAGGTGTTTCCTCGATTCTTGGGGCAATTAACTTCATCACAACAATTATTAACATGAAACCCCCTGCCATTTCCCAGTACCAGACCCCACTATTTGTATGGTCAGTCCTGGTTACGGCCGTTCTTCTCCTACTTTCCCTTCCAGTTCTTGCAGCCGGCATTACAATGCTTCTCACGGACCGAAATCTAAATACCA
>GBMNC19607-20|Anisotremus_interruptus|COI-5P|MT018996
TAGCTCACGCCGGGGCATCTGTCGACCTAACAATTTTCTCCCTTCACCTAGCAGGTGTTTCCTCGATTCTTGGGGCAATTAACTTCATCACAACAATTATTAACATGAAACCCCCTGCCATTTCCCAGTACCAGACCCCACTATTTGTATGGTCAGTCCTGGTTACGGCCGTTCTTCTCCTACTTTCCCTTCCAGTTCTTGCAGCCGGCATTACAATGCTTCTCACGGACCGAAATCTAAATACCA
>GBMNC19609-20|Anisotremus_interruptus|COI-5P|MT018994
TAGCTCACGCCGGGGCATCTGTCGACCTAACAATTTTCTCCCTTCACCTAGCAGGTGTTTCCTCGATTCTTGGGGCAATTAACTTCATCACAACAATTATTAACATGAAACCCCCTGCCATTTCCCAGTACCAGACCCCACTATTTGTATGGTCAGTCCTGGTTACGGCCGTTCTTCTCCTACTTTCCCTTCCAGTTCTTGCAGCCGGCATTACAATGCTTCTCACGGACCGAAATCTAAATACCA
>GBMNC19612-20|Anisotremus_interruptus|COI-5P|MT018991
TAGCTCACGCCGGGGCATCTGTCGACCTAACAATTTTCTCCCTTCACCTAGCAGGTGTTTCCTCGATTCTTGGGGCAATTAACTTCATCACAACAATTATTAACATGAAACCCCCTGCCATTTCCCAGTACCAGACCCCACTATTTGTATGGTCAGTCCTGGTTACGGCCGTTCTTCTCCTACTTTCCCTTCCAGTTCTTGCAGCCGGCATTACAATGCTTCTCACGGACCGAAATCTAAATACCA
>GBMNC19605-20|Anisotremus_interruptus|COI-5P|MT018998
TAGCTCACGCCGGGGCATCTGTCGACCTAACAATTTTCTCCCTTCACCTAGCAGGTGTTTCCTCGATTCTTGGGGCAATTAACTTCATCACAACAATTATTAACATGAAACCCCCTGCCATTTCCCAGTACCAGACCCCACTATTTGTATGGTCAGTCCTGGTTACGGCCGTTCTTCTCCTACTTTCCCTTCCAGTTCTTGCAGCCGGCATTACAATGCTTCTCACGGACCGAAATCTAAATACCA
>GBMNC19615-20|Anisotremus_interruptus|COI-5P|MT018988
TAGCTCACGCCGGGGCATCTGTCGACCTAACAATTTTCTCCCTTCACCTAGCAGGTGTTTCCTCGATTCTTGGGGCAATTAACTTCATCACAACAATTATTAACATGAAACCCCCTGCCATTTCCCAGTACCAGACCCCACTATTTGTATGGTCAGTCCTGGTTACGGCCGTTCTTCTCCTACTTTCCCTTCCAGTTCTTGCAGCCGGCATTACAATGCTTCTCACGGACCGAAATCTAAATACCA
>GBMNC19606-20|Anisotremus_interruptus|COI-5P|MT018997
TAGCTCACGCCGGGGCATCTGTCGACCTAACAATTTTCTCCCTTCACCTAGCAGGTGTTTCCTCGATTCTTGGGGCAATTAACTTCATCACAACAATTATTAACATGAAACCCCCTGCCATTTCCCAGTACCAGACCCCACTATTTGTATGGTCAGTCCTGGTTACGGCCGTTCTTCTCCTACTTTCCCTTCCAGTTCTTGCAGCCGGCATTACAATGCTTCTCACGGACCGAAATCTAAATACCA
>GBMNC19622-20|Anisotremus_interruptus|COI-5P|MT018981
TAGCTCACGCCGGGGCATCTGTCGACCTAACAATTTTCTCCCTTCACCTAGCAGGTGTTTCCTCGATTCTTGGGGCAATTAACTTCATCACAACAATTATTAACATGAAACCCCCTGCCATTTCCCAGTACCAGACCCCACTATTTGTATGGTCAGTCCTGGTTACGGCCGTTCTTCTCCTACTTTCCCTTCCAGTTCTTGCAGCCGGCATTACAATGCTTCTCACGGACCGAAATCTAAATACCA
>GBMNC19623-20|Anisotremus_interruptus|COI-5P|MT018980
TAGCTCACGCCGGGGCATCTGTCGACCTAACAATTTTCTCCCTTCACCTAGCAGGTGTTTCCTCGATTCTTGGGGCAATTAACTTCATCACAACAATTATTAACATGAAACCCCCTGCCATTTCCCAGTACCAGACCCCACTATTTGTATGGTCAGTCCTGGTTACGGCCGTTCTTCTCCTACTTTCCCTTCCAGTTCTTGCAGCCGGCATTACAATGCTTCTCACGGACCGAAATCTAAATACCA
>GBMNC19624-20|Anisotremus_interruptus|COI-5P|MT018979
TAGCTCACGCCGGGGCATCTGTCGACCTAACAATTTTCTCCCTTCACCTAGCAGGTGTTTCCTCGATTCTTGGGGCAATTAACTTCATCACAACAATTATTAACATGAAACCCCCTGCCATTTCCCAGTACCAGACCCCACTATTTGTATGGTCAGTCCTGGTTACGGCCGTTCTTCTCCTACTTTCCCTTCCAGTTCTTGCAGCCGGCATTACAATGCTTCTCACGGACCGAAATCTAAATACCA
>GBMNC19626-20|Anisotremus_interruptus|COI-5P|MT018977
TAGCTCACGCCGGGGCATCTGTCGACCTAACAATTTTCTCCCTTCACCTAGCAGGTGTTTCCTCGATTCTTGGGGCAATTAACTTCATCACAACAATTATTAACATGAAACCCCCTGCCATTTCCCAGTACCAGACCCCACTATTTGTATGGTCAGTCCTGGTTACGGCCGTTCTTCTCCTACTTTCCCTTCCAGTTCTTGCAGCCGGCATTACAATGCTTCTCACGGACCGAAATCTAAATACCA
>GBMNC19628-20|Anisotremus_interruptus|COI-5P|MT018975
TAGCTCACGCCGGGGCATCTGTCGACCTAACAATTTTCTCCCTTCACCTAGCAGGTGTTTCCTCGATTCTTGGGGCAATTAACTTCATCACAACAATTATTAACATGAAACCCCCTGCCATTTCCCAGTACCAGACCCCACTATTTGTATGGTCAGTCCTGGTTACGGCCGTTCTTCTCCTACTTTCCCTTCCAGTTCTTGCAGCCGGCATTACAATGCTTCTCACGGACCGAAATCTAAATACCA
>GBMNC19629-20|Anisotremus_interruptus|COI-5P|MT018974
TAGCTCACGCCGGGGCATCTGTCGACCTAACAATTTTCTCCCTTCACCTAGCAGGTGTTTCCTCGATTCTTGGGGCAATTAACTTCATCACAACAATTATTAACATGAAACCCCCTGCCATTTCCCAGTACCAGACCCCACTATTTGTATGGTCAGTCCTGGTTACGGCCGTTCTTCTCCTACTTTCCCTTCCAGTTCTTGCAGCCGGCATTACAATGCTTCTCACGGACCGAAATCTAAATACCA
>GBMNC19631-20|Anisotremus_interruptus|COI-5P|MT018972
TAGCTCACGCCGGGGCATCTGTCGACCTAACAATTTTCTCCCTTCACCTAGCAGGTGTTTCCTCGATTCTTGGGGCAATTAACTTCATCACAACAATTATTAACATGAAACCCCCTGCCATTTCCCAGTACCAGACCCCACTATTTGTATGGTCAGTCCTGGTTACGGCCGTTCTTCTCCTACTTTCCCTTCCAGTTCTTGCAGCCGGCATTACAATGCTTCTCACGGACCGAAATCTAAATACCA
>LIDM1453-08|Anisotremus_interruptus|COI-5P
TAGCTCACGCCGGGGCATCTGTCGACCTAACAATTTTCTCCCTTCACCTAGCAGGTGTTTCCTCGATTCTTGGGGCAATTAACTTCATCACAACAATTATTAACATGAAACCCCCTGCCATTTCCCAGTACCAGACCCCACTATTTGTATGGTCAGTCCTGGTTACGGCCGTTCTTCTCCTACTTTCCCTTCCAGTTCTTGCAGCCGGCATTACAATGCTTCTCACGGACCGAAATCTAAATACCA
